# Supplementary material for: ﻿Two new species of Tropodiaptomus Kiefer, 1932 (Copepoda, Calanoida, Diaptomidae) from temporary waters in Thailand and Cambodia with a key to Southeast Asian species
Source: Zookeys. 2025 Aug 25;1249:339–69. doi: 10.3897/zookeys.1249.157214 (PMC12402819; doi:10.3897/zookeys.1249.157214)
Supplement: XML Treatment for Tropodiaptomus lannaensis [file zookeys.1249.157214-treatment1.xml]

<!DOCTYPE tp:taxon-treatment
  PUBLIC "-//TaxonX//DTD Taxonomic Treatment Publishing DTD v0 20100105//EN" "tax-treatment-NSO.dtd">
<tp:taxon-treatment xmlns:tp="http://www.plazi.org/taxpub"><tp:treatment-meta><kwd-group><label>Taxon classification</label><kwd>
                <named-content content-type="kingdom">Animalia</named-content>
              </kwd><kwd>
                <named-content content-type="order">Calanoida</named-content>
              </kwd><kwd>
                <named-content content-type="family">Diaptomidae</named-content>
              </kwd></kwd-group><mixed-citation publication-type="journal"><person-group><name><surname>Koompoot</surname><given-names>Kamonwan</given-names></name><name><surname>Sanoamuang</surname><given-names>Laorsri</given-names></name></person-group><article-title>﻿Two new species of <italic><tp:taxon-name><tp:taxon-name-part taxon-name-part-type="genus" reg="Tropodiaptomus">Tropodiaptomus</tp:taxon-name-part></tp:taxon-name></italic> Kiefer, 1932 (<tp:taxon-name><tp:taxon-name-part taxon-name-part-type="subclass">Copepoda</tp:taxon-name-part></tp:taxon-name>, <tp:taxon-name><tp:taxon-name-part taxon-name-part-type="order">Calanoida</tp:taxon-name-part></tp:taxon-name>, <tp:taxon-name><tp:taxon-name-part taxon-name-part-type="family">Diaptomidae</tp:taxon-name-part></tp:taxon-name>) from temporary waters in Thailand and Cambodia with a key to Southeast Asian species</article-title><source>Zookeys</source><day>25</day><month>08</month><year>2025</year><volume>1249</volume><fpage>339</fpage><lpage>369</lpage><pub-id pub-id-type="doi">10.3897/zookeys.1249.157214</pub-id></mixed-citation></tp:treatment-meta><tp:nomenclature><label>﻿</label><tp:taxon-name><object-id xmlns:xlink="http://www.w3.org/1999/xlink" content-type="arpha" xlink:type="simple">34FD9972-891B-582C-86F3-C68F4834969E</object-id>
              <tp:taxon-name-part taxon-name-part-type="genus" reg="Tropodiaptomus">Tropodiaptomus</tp:taxon-name-part>
              <tp:taxon-name-part taxon-name-part-type="species" reg="lannaensis">lannaensis</tp:taxon-name-part>
              <object-id xmlns:xlink="http://www.w3.org/1999/xlink" content-type="zoobank" xlink:type="simple">https://zoobank.org/A8B669D3-B5F5-4FC7-93E3-217F5C867BE0</object-id>
            </tp:taxon-name><tp:taxon-status xmlns:xlink="http://www.w3.org/1999/xlink" xlink:type="simple">sp. nov.</tp:taxon-status><xref ref-type="fig" rid="F2">Figs 2</xref><xref ref-type="fig" rid="F3">, 3</xref><xref ref-type="fig" rid="F4">, 4</xref><xref ref-type="fig" rid="F5">, 5</xref><xref ref-type="fig" rid="F6">, 6</xref><xref ref-type="fig" rid="F7">, 7</xref><xref ref-type="fig" rid="F8">, 8</xref><xref ref-type="fig" rid="F9">, 9</xref><tp:nomenclature-citation-list><tp:nomenclature-citation><tp:taxon-name>
                  <tp:taxon-name-part taxon-name-part-type="genus" reg="Tropodiaptomus">Tropodiaptomus</tp:taxon-name-part>
                </tp:taxon-name><comment>sp.: <xref ref-type="bibr" rid="B22">Sanoamuang and Dabseepai 2021</xref>: 5, 8, 16, 18, 23.</comment></tp:nomenclature-citation></tp:nomenclature-citation-list></tp:nomenclature><tp:treatment-sec sec-type="material" id="SECID0EPGAE"><title>Material examined.</title><p><bold><italic>Holotype</italic></bold>: Thailand • one ♂ (adult), northern Thailand, Mae Hong Son Province, Mae La Noi District, <named-content xmlns:xlink="http://www.w3.org/1999/xlink" content-type="dwc:verbatimCoordinates" xlink:type="simple"><named-content content-type="geo-json" specific-use="{&#34;type&#34;:&#34;Point&#34;,&#34;coordinates&#34;:[98.517061,18.550078]}" id="NCID0E4GAE" xlink:type="simple">18°33'00.28"N, 97°91'01.42"E</named-content></named-content>; 8 December 2012; water temperature 23.1 °C, pH 8.75, conductivity 386 µS cm<sup>-1</sup>, and dissolved oxygen 8.84 mg L<sup>-1</sup>. P. Dabseepai and K. Koompoot leg.; a temporary pond with aquatic plants near the road No. 108 (Fig. <xref ref-type="fig" rid="F1">1</xref>); accession number: <abbrev xmlns:xlink="http://www.w3.org/1999/xlink" xlink:title="Thailand Natural History Museum" id="ABBRID0EKHAE" xlink:type="simple">THNHM</abbrev>-lv-18787; dissected, mounted on one slide in glycerol, covered with a coverslip, and sealed with nail polish. <bold><italic>Paratypes</italic></bold>: Thailand • three ♂ (adult) and two ♀ (adult); date and collectors as for holotype; accession number: <abbrev xmlns:xlink="http://www.w3.org/1999/xlink" xlink:title="Thailand Natural History Museum" id="ABBRID0ERHAE" xlink:type="simple">THNHM</abbrev>-lv-18789, undissected and preserved in 70% ethanol.</p><fig id="F1" position="float" orientation="portrait"><object-id xmlns:xlink="http://www.w3.org/1999/xlink" content-type="doi" xlink:type="simple">10.3897/zookeys.1249.157214.figure1</object-id><object-id xmlns:xlink="http://www.w3.org/1999/xlink" content-type="arpha" xlink:type="simple">60A7FC68-1F6A-5C1D-BA90-6DDE40265EF2</object-id><label>Figure 1.</label><caption><p>Sampling sites of <italic><tp:taxon-name><tp:taxon-name-part taxon-name-part-type="genus" reg="Tropodiaptomus">Tropodiaptomus</tp:taxon-name-part> <tp:taxon-name-part taxon-name-part-type="species" reg="lannaensis">lannaensis</tp:taxon-name-part></tp:taxon-name></italic> sp. nov. in Thailand (blue pentagon) and <italic><tp:taxon-name><tp:taxon-name-part taxon-name-part-type="genus" reg="Tropodiaptomus">Tropodiaptomus</tp:taxon-name-part> <tp:taxon-name-part taxon-name-part-type="species" reg="kampucheaensis">kampucheaensis</tp:taxon-name-part></tp:taxon-name></italic> sp. nov. in Cambodia (red spots). Black squares indicate cities.</p></caption><graphic xmlns:xlink="http://www.w3.org/1999/xlink" xlink:href="zookeys-1249-339_article-157214__-g001.jpg" position="float" orientation="portrait" xlink:type="simple" id="oo_1401580.jpg"><uri content-type="original_file" xlink:type="simple">https://binary.pensoft.net/fig/1401580</uri></graphic></fig></tp:treatment-sec><tp:treatment-sec sec-type="description" id="SECID0EYIAE"><title>Description of adult male.</title><p>Total body length, measured from anterior margin of rostrum to posterior margin of caudal rami, 1.16–1.21 mm (mean = 1.15 mm, <italic>n</italic> = 3) (Fig. <xref ref-type="fig" rid="F2">2B</xref>). Body smaller and slender than in female. Prosome ~ 2.2 × as long as urosome (Figs <xref ref-type="fig" rid="F2">2B</xref>, <xref ref-type="fig" rid="F3">3A</xref>). Rostrum (Fig. <xref ref-type="fig" rid="F2">2A</xref>) well-developed, with two spiniform processes. Pdg4 and <abbrev xmlns:xlink="http://www.w3.org/1999/xlink" xlink:title="pedigers 5" id="ABBRID0EQJAE" xlink:type="simple">Pdg5</abbrev> separated by distinct septum dorso-laterally. Lateral wings of <abbrev xmlns:xlink="http://www.w3.org/1999/xlink" xlink:title="pedigers 5" id="ABBRID0EUJAE" xlink:type="simple">Pdg5</abbrev> small and slightly asymmetrical; right wing larger than left one; both wings with one tiny spine at distal corner and one inner sensillum-like spine (Fig. <xref ref-type="fig" rid="F3">3B</xref>).</p><fig id="F2" position="float" orientation="portrait"><object-id xmlns:xlink="http://www.w3.org/1999/xlink" content-type="doi" xlink:type="simple">10.3897/zookeys.1249.157214.figure2</object-id><object-id xmlns:xlink="http://www.w3.org/1999/xlink" content-type="arpha" xlink:type="simple">FC6F0EA8-00F8-5962-A453-57B861EE5C68</object-id><label>Figure 2.</label><caption><p><italic><tp:taxon-name><tp:taxon-name-part taxon-name-part-type="genus" reg="Tropodiaptomus">Tropodiaptomus</tp:taxon-name-part> <tp:taxon-name-part taxon-name-part-type="species" reg="lannaensis">lannaensis</tp:taxon-name-part></tp:taxon-name></italic> sp. nov., <abbrev xmlns:xlink="http://www.w3.org/1999/xlink" xlink:title="scanning electron microscopy" id="ABBRID0EPKAE" xlink:type="simple">SEM</abbrev> photographs of male. A. Rostrum; B. Habitus, dorsal view; C. Genital somite, urosomites, and caudal rami, lateral view; D. <abbrev xmlns:xlink="http://www.w3.org/1999/xlink" xlink:title="legs 5" id="ABBRID0ETKAE" xlink:type="simple">P5</abbrev>, posterior view; E. Distal part of left <abbrev xmlns:xlink="http://www.w3.org/1999/xlink" xlink:title="legs 5" id="ABBRID0EXKAE" xlink:type="simple">P5</abbrev>, posterior view; F. <abbrev xmlns:xlink="http://www.w3.org/1999/xlink" xlink:title="legs 5" id="ABBRID0E2KAE" xlink:type="simple">P5</abbrev>, anterior view; G. Right <abbrev xmlns:xlink="http://www.w3.org/1999/xlink" xlink:title="legs 5" id="ABBRID0E6KAE" xlink:type="simple">P5</abbrev> coxa, basis, and <abbrev xmlns:xlink="http://www.w3.org/1999/xlink" xlink:title="exopod" id="ABBRID0EDLAE" xlink:type="simple">Exp</abbrev>-1, posterior view; H. Distal part of left <abbrev xmlns:xlink="http://www.w3.org/1999/xlink" xlink:title="legs 5" id="ABBRID0EHLAE" xlink:type="simple">P5</abbrev>, anterior view.</p></caption><graphic xmlns:xlink="http://www.w3.org/1999/xlink" xlink:href="zookeys-1249-339_article-157214__-g002.jpg" position="float" orientation="portrait" xlink:type="simple" id="oo_1401581.jpg"><uri content-type="original_file" xlink:type="simple">https://binary.pensoft.net/fig/1401581</uri></graphic></fig><fig id="F3" position="float" orientation="portrait"><object-id xmlns:xlink="http://www.w3.org/1999/xlink" content-type="doi" xlink:type="simple">10.3897/zookeys.1249.157214.figure3</object-id><object-id xmlns:xlink="http://www.w3.org/1999/xlink" content-type="arpha" xlink:type="simple">27113B86-4D3E-56C7-AA97-FB1E48FA9036</object-id><label>Figure 3.</label><caption><p><italic><tp:taxon-name><tp:taxon-name-part taxon-name-part-type="genus" reg="Tropodiaptomus">Tropodiaptomus</tp:taxon-name-part> <tp:taxon-name-part taxon-name-part-type="species" reg="lannaensis">lannaensis</tp:taxon-name-part></tp:taxon-name></italic> sp. nov., male. A. Habitus, dorsal view; B. Pediger 5 and genital somite, dorsal view; C. Urosome and caudal rami, ventral view; D–F. Right antennule; D. Segments 1–11; E. Segments 12–19; F. Segments 20–22.</p></caption><graphic xmlns:xlink="http://www.w3.org/1999/xlink" xlink:href="zookeys-1249-339_article-157214__-g003.jpg" position="float" orientation="portrait" xlink:type="simple" id="oo_1401582.jpg"><uri content-type="original_file" xlink:type="simple">https://binary.pensoft.net/fig/1401582</uri></graphic></fig><p>Urosome (Figs <xref ref-type="fig" rid="F2">2C</xref>, <xref ref-type="fig" rid="F3">3A–C</xref>) with five somites, unornamented. Genital somite slightly dilated postero-laterally on right side, shorter than wide. Urosomite 2 longer than wide, urosomite 3 approximately as long as wide, urosomite 4 with expanded right dorso-posterior corner (Fig. <xref ref-type="fig" rid="F3">3A</xref>). Urosomites 2 and 3 without ventral hairs (Figs <xref ref-type="fig" rid="F2">2C</xref>, <xref ref-type="fig" rid="F3">3C</xref>). Urosomites 3 and 4, anal somite, and caudal rami bent to right side. Anal somite asymmetrical, shorter than preceding urosomites. Caudal rami symmetrical, each ramus ~ 2.3 × as long as wide, inner margin hairy (Fig. <xref ref-type="fig" rid="F3">3C</xref>). Ventral surface of right caudal ramus without any prominence structures. Each ramus armed with six setae, subequal in length and size, plumose: dorsal seta bare and thinner than others.</p><p>Antennules asymmetrical, extending to approximately posterior end of genital somite. Left antennule (Fig. <xref ref-type="fig" rid="F4">4A</xref>): 25-segmented. Armature formulae as in Table <xref ref-type="table" rid="T1">1</xref>. Right antennule geniculated (Fig. <xref ref-type="fig" rid="F3">3D–F</xref>), consisting of 22 segments, strongly dilated between segment XIII and segment XVIII (Fig. <xref ref-type="fig" rid="F3">3E</xref>). Segment XIII with largest strong spinous process. Antepenultimate segment (segment XX) longer than next segment. Spinous process on antepenultimate segment straight and slightly bent at distal end, reaching 2/3 of next segment (Fig. <xref ref-type="fig" rid="F3">3F</xref>). Armature formulae as in Table <xref ref-type="table" rid="T2">2</xref>.</p><table-wrap id="T1" position="float" orientation="portrait"><label>Table 1.</label><caption><p>Armature formulae of the left male antennule of <italic><tp:taxon-name><tp:taxon-name-part taxon-name-part-type="genus" reg="Tropodiaptomus">Tropodiaptomus</tp:taxon-name-part> <tp:taxon-name-part taxon-name-part-type="species" reg="lannaensis">lannaensis</tp:taxon-name-part></tp:taxon-name></italic> sp. nov. The number of setae (Arabic numerals), aesthetascs (<abbrev xmlns:xlink="http://www.w3.org/1999/xlink" xlink:title="aesthetasc" id="ABBRID0EQOAE" xlink:type="simple">ae</abbrev>), and spines (<abbrev xmlns:xlink="http://www.w3.org/1999/xlink" xlink:title="spine" id="ABBRID0EUOAE" xlink:type="simple">sp</abbrev>) is given. The Roman numerals refer to segment numbers.</p></caption><table id="TID0EVLBG" rules="all"><tbody><tr><th rowspan="1" colspan="1"/><th rowspan="1" colspan="13">Segment number</th></tr><tr><td rowspan="1" colspan="1"/><td rowspan="1" colspan="1">I</td><td rowspan="1" colspan="1">II</td><td rowspan="1" colspan="1">III</td><td rowspan="1" colspan="1">IV</td><td rowspan="1" colspan="1">V</td><td rowspan="1" colspan="1">VI</td><td rowspan="1" colspan="1">VII</td><td rowspan="1" colspan="1">VIII</td><td rowspan="1" colspan="1">IX</td><td rowspan="1" colspan="1">X</td><td rowspan="1" colspan="1">XI</td><td rowspan="1" colspan="1">XII</td><td rowspan="1" colspan="1">XIII</td></tr><tr><td rowspan="1" colspan="1">Number of elements</td><td rowspan="1" colspan="1">1+<abbrev xmlns:xlink="http://www.w3.org/1999/xlink" xlink:title="aesthetasc" id="ABBRID0EWQAE" xlink:type="simple">ae</abbrev></td><td rowspan="1" colspan="1">3+<abbrev xmlns:xlink="http://www.w3.org/1999/xlink" xlink:title="aesthetasc" id="ABBRID0E4QAE" xlink:type="simple">ae</abbrev></td><td rowspan="1" colspan="1">1+<abbrev xmlns:xlink="http://www.w3.org/1999/xlink" xlink:title="aesthetasc" id="ABBRID0EERAE" xlink:type="simple">ae</abbrev></td><td rowspan="1" colspan="1">1</td><td rowspan="1" colspan="1">1+<abbrev xmlns:xlink="http://www.w3.org/1999/xlink" xlink:title="aesthetasc" id="ABBRID0EORAE" xlink:type="simple">ae</abbrev></td><td rowspan="1" colspan="1">1</td><td rowspan="1" colspan="1">1+<abbrev xmlns:xlink="http://www.w3.org/1999/xlink" xlink:title="aesthetasc" id="ABBRID0EYRAE" xlink:type="simple">ae</abbrev></td><td rowspan="1" colspan="1">1+<abbrev xmlns:xlink="http://www.w3.org/1999/xlink" xlink:title="spine" id="ABBRID0E6RAE" xlink:type="simple">sp</abbrev></td><td rowspan="1" colspan="1">2+<abbrev xmlns:xlink="http://www.w3.org/1999/xlink" xlink:title="aesthetasc" id="ABBRID0EGSAE" xlink:type="simple">ae</abbrev></td><td rowspan="1" colspan="1">1</td><td rowspan="1" colspan="1">1</td><td rowspan="1" colspan="1">1+<abbrev xmlns:xlink="http://www.w3.org/1999/xlink" xlink:title="aesthetasc" id="ABBRID0ETSAE" xlink:type="simple">ae</abbrev>+<abbrev xmlns:xlink="http://www.w3.org/1999/xlink" xlink:title="spine" id="ABBRID0EXSAE" xlink:type="simple">sp</abbrev></td><td rowspan="1" colspan="1">1</td></tr><tr><td rowspan="1" colspan="1"/><td rowspan="1" colspan="1">XIV</td><td rowspan="1" colspan="1">XV</td><td rowspan="1" colspan="1">XVI</td><td rowspan="1" colspan="1">XVII</td><td rowspan="1" colspan="1">XVIII</td><td rowspan="1" colspan="1">XIX</td><td rowspan="1" colspan="1">XX</td><td rowspan="1" colspan="1">XXI</td><td rowspan="1" colspan="1">XXII</td><td rowspan="1" colspan="1">XXIII</td><td rowspan="1" colspan="1">XXIV</td><td rowspan="1" colspan="1">XXV</td><td rowspan="1" colspan="1"/></tr><tr><td rowspan="1" colspan="1">Number of elements</td><td rowspan="1" colspan="1">1+<abbrev xmlns:xlink="http://www.w3.org/1999/xlink" xlink:title="aesthetasc" id="ABBRID0EQUAE" xlink:type="simple">ae</abbrev></td><td rowspan="1" colspan="1">1</td><td rowspan="1" colspan="1">1+<abbrev xmlns:xlink="http://www.w3.org/1999/xlink" xlink:title="aesthetasc" id="ABBRID0E1UAE" xlink:type="simple">ae</abbrev></td><td rowspan="1" colspan="1">1</td><td rowspan="1" colspan="1">1</td><td rowspan="1" colspan="1">1+<abbrev xmlns:xlink="http://www.w3.org/1999/xlink" xlink:title="aesthetasc" id="ABBRID0EHVAE" xlink:type="simple">ae</abbrev></td><td rowspan="1" colspan="1">1</td><td rowspan="1" colspan="1">1</td><td rowspan="1" colspan="1">2</td><td rowspan="1" colspan="1">2</td><td rowspan="1" colspan="1">2</td><td rowspan="1" colspan="1">5+<abbrev xmlns:xlink="http://www.w3.org/1999/xlink" xlink:title="aesthetasc" id="ABBRID0E4VAE" xlink:type="simple">ae</abbrev></td><td rowspan="1" colspan="1"/></tr></tbody></table></table-wrap><table-wrap id="T2" position="float" orientation="portrait"><label>Table 2.</label><caption><p>Armature formulae of the right male antennule of <italic><tp:taxon-name><tp:taxon-name-part taxon-name-part-type="genus" reg="Tropodiaptomus">Tropodiaptomus</tp:taxon-name-part> <tp:taxon-name-part taxon-name-part-type="species" reg="lannaensis">lannaensis</tp:taxon-name-part></tp:taxon-name></italic><abbrev xmlns:xlink="http://www.w3.org/1999/xlink" xlink:title="spine" id="ABBRID0EXWAE" xlink:type="simple">sp</abbrev>. nov. The number of setae (Arabic numerals), aesthetascs (<abbrev xmlns:xlink="http://www.w3.org/1999/xlink" xlink:title="aesthetasc" id="ABBRID0E2WAE" xlink:type="simple">ae</abbrev>), spines (<abbrev xmlns:xlink="http://www.w3.org/1999/xlink" xlink:title="spine" id="ABBRID0E6WAE" xlink:type="simple">sp</abbrev>), and spiniform processes (spr) is given. The Roman numerals refer to segment numbers.</p></caption><table id="TID0EHUBG" rules="all"><tbody><tr><th rowspan="1" colspan="1"/><th rowspan="1" colspan="11">Segment number</th></tr><tr><td rowspan="1" colspan="1"/><td rowspan="1" colspan="1">I</td><td rowspan="1" colspan="1">II</td><td rowspan="1" colspan="1">III</td><td rowspan="1" colspan="1">IV</td><td rowspan="1" colspan="1">V</td><td rowspan="1" colspan="1">VI</td><td rowspan="1" colspan="1">VII</td><td rowspan="1" colspan="1">VIII</td><td rowspan="1" colspan="1">IX</td><td rowspan="1" colspan="1">X</td><td rowspan="1" colspan="1">XI</td></tr><tr><td rowspan="1" colspan="1">Number of elements</td><td rowspan="1" colspan="1">1+<abbrev xmlns:xlink="http://www.w3.org/1999/xlink" xlink:title="aesthetasc" id="ABBRID0E2YAE" xlink:type="simple">ae</abbrev></td><td rowspan="1" colspan="1">3+<abbrev xmlns:xlink="http://www.w3.org/1999/xlink" xlink:title="aesthetasc" id="ABBRID0ECZAE" xlink:type="simple">ae</abbrev></td><td rowspan="1" colspan="1">1+<abbrev xmlns:xlink="http://www.w3.org/1999/xlink" xlink:title="aesthetasc" id="ABBRID0EJZAE" xlink:type="simple">ae</abbrev></td><td rowspan="1" colspan="1">1</td><td rowspan="1" colspan="1">1+<abbrev xmlns:xlink="http://www.w3.org/1999/xlink" xlink:title="aesthetasc" id="ABBRID0ETZAE" xlink:type="simple">ae</abbrev></td><td rowspan="1" colspan="1">1</td><td rowspan="1" colspan="1">1+<abbrev xmlns:xlink="http://www.w3.org/1999/xlink" xlink:title="aesthetasc" id="ABBRID0E4ZAE" xlink:type="simple">ae</abbrev></td><td rowspan="1" colspan="1">1+<abbrev xmlns:xlink="http://www.w3.org/1999/xlink" xlink:title="spine" id="ABBRID0EE1AE" xlink:type="simple">sp</abbrev></td><td rowspan="1" colspan="1">2+<abbrev xmlns:xlink="http://www.w3.org/1999/xlink" xlink:title="aesthetasc" id="ABBRID0EL1AE" xlink:type="simple">ae</abbrev></td><td rowspan="1" colspan="1">1+<abbrev xmlns:xlink="http://www.w3.org/1999/xlink" xlink:title="spine" id="ABBRID0ES1AE" xlink:type="simple">sp</abbrev></td><td rowspan="1" colspan="1">1+<abbrev xmlns:xlink="http://www.w3.org/1999/xlink" xlink:title="spine" id="ABBRID0EZ1AE" xlink:type="simple">sp</abbrev></td></tr><tr><td rowspan="1" colspan="1"/><td rowspan="1" colspan="1">XII</td><td rowspan="1" colspan="1">XIII</td><td rowspan="1" colspan="1">XIV</td><td rowspan="1" colspan="1">XV</td><td rowspan="1" colspan="1">XVI</td><td rowspan="1" colspan="1">XVII</td><td rowspan="1" colspan="1">XVIII</td><td rowspan="1" colspan="1">XIX</td><td rowspan="1" colspan="1">XX</td><td rowspan="1" colspan="1">XXI</td><td rowspan="1" colspan="1">XXII</td></tr><tr><td rowspan="1" colspan="1">Number of elements</td><td rowspan="1" colspan="1">1+<abbrev xmlns:xlink="http://www.w3.org/1999/xlink" xlink:title="aesthetasc" id="ABBRID0EJ3AE" xlink:type="simple">ae</abbrev>+<abbrev xmlns:xlink="http://www.w3.org/1999/xlink" xlink:title="spine" id="ABBRID0EN3AE" xlink:type="simple">sp</abbrev></td><td rowspan="1" colspan="1">1+<abbrev xmlns:xlink="http://www.w3.org/1999/xlink" xlink:title="aesthetasc" id="ABBRID0EU3AE" xlink:type="simple">ae</abbrev>+spr</td><td rowspan="1" colspan="1">2+<abbrev xmlns:xlink="http://www.w3.org/1999/xlink" xlink:title="aesthetasc" id="ABBRID0E33AE" xlink:type="simple">ae</abbrev></td><td rowspan="1" colspan="1">2+<abbrev xmlns:xlink="http://www.w3.org/1999/xlink" xlink:title="aesthetasc" id="ABBRID0ED4AE" xlink:type="simple">ae</abbrev>+spr</td><td rowspan="1" colspan="1">2+<abbrev xmlns:xlink="http://www.w3.org/1999/xlink" xlink:title="aesthetasc" id="ABBRID0EL4AE" xlink:type="simple">ae</abbrev>+<abbrev xmlns:xlink="http://www.w3.org/1999/xlink" xlink:title="spine" id="ABBRID0EP4AE" xlink:type="simple">sp</abbrev></td><td rowspan="1" colspan="1">1+<abbrev xmlns:xlink="http://www.w3.org/1999/xlink" xlink:title="spine" id="ABBRID0EW4AE" xlink:type="simple">sp</abbrev></td><td rowspan="1" colspan="1">
                      <abbrev xmlns:xlink="http://www.w3.org/1999/xlink" xlink:title="spine" id="ABBRID0E44AE" xlink:type="simple">sp</abbrev>
                    </td><td rowspan="1" colspan="1">1+<abbrev xmlns:xlink="http://www.w3.org/1999/xlink" xlink:title="aesthetasc" id="ABBRID0EF5AE" xlink:type="simple">ae</abbrev> +<abbrev xmlns:xlink="http://www.w3.org/1999/xlink" xlink:title="spine" id="ABBRID0EJ5AE" xlink:type="simple">sp</abbrev>+2spr</td><td rowspan="1" colspan="1">4+spr</td><td rowspan="1" colspan="1">2</td><td rowspan="1" colspan="1">5+<abbrev xmlns:xlink="http://www.w3.org/1999/xlink" xlink:title="aesthetasc" id="ABBRID0EX5AE" xlink:type="simple">ae</abbrev></td></tr></tbody></table></table-wrap><p>Antenna (Fig. <xref ref-type="fig" rid="F4">4B</xref>) biramous. Coxa and basis with one and two bare setae on inner distal corner, respectively. <abbrev xmlns:xlink="http://www.w3.org/1999/xlink" xlink:title="endopod" id="ABBRID0EA6AE" xlink:type="simple">Enp</abbrev> two-segmented; <abbrev xmlns:xlink="http://www.w3.org/1999/xlink" xlink:title="endopod" id="ABBRID0EE6AE" xlink:type="simple">Enp</abbrev>-1 with two setae along inner margin and spinules on distal part of outer margin; <abbrev xmlns:xlink="http://www.w3.org/1999/xlink" xlink:title="endopod" id="ABBRID0EI6AE" xlink:type="simple">Enp</abbrev>-2 with nine setae along inner margin, seven setae apically; all setae bare. <abbrev xmlns:xlink="http://www.w3.org/1999/xlink" xlink:title="exopod" id="ABBRID0EM6AE" xlink:type="simple">Exp</abbrev> seven-segmented: <abbrev xmlns:xlink="http://www.w3.org/1999/xlink" xlink:title="exopod" id="ABBRID0EQ6AE" xlink:type="simple">Exp</abbrev>-1–6 with 1, 3, 1, 1, 1, 1, setae along inner margin; <abbrev xmlns:xlink="http://www.w3.org/1999/xlink" xlink:title="exopod" id="ABBRID0EU6AE" xlink:type="simple">Exp</abbrev>-7 with one seta on inner margin and three setae apically; all setae bare.</p><p>Mandible (Fig. <xref ref-type="fig" rid="F4">4C</xref>): ~ 6 cuspidate teeth dorsally and one seta on coxal gnathobase dorsally. Basis with two serrate setae and two bare setae along inner margin. <abbrev xmlns:xlink="http://www.w3.org/1999/xlink" xlink:title="endopod" id="ABBRID0E56AE" xlink:type="simple">Enp</abbrev>-1 with four setae on inner distal corner. <abbrev xmlns:xlink="http://www.w3.org/1999/xlink" xlink:title="endopod" id="ABBRID0EDAAG" xlink:type="simple">Enp</abbrev>-2 with eight setae apically. <abbrev xmlns:xlink="http://www.w3.org/1999/xlink" xlink:title="exopod" id="ABBRID0EHAAG" xlink:type="simple">Exp</abbrev> four-segmented. <abbrev xmlns:xlink="http://www.w3.org/1999/xlink" xlink:title="exopod" id="ABBRID0ELAAG" xlink:type="simple">Exp</abbrev>-1–3 each with one seta on inner margin; <abbrev xmlns:xlink="http://www.w3.org/1999/xlink" xlink:title="exopod" id="ABBRID0EPAAG" xlink:type="simple">Exp</abbrev>-4 with three setae apically; all setae bare.</p><fig id="F4" position="float" orientation="portrait"><object-id xmlns:xlink="http://www.w3.org/1999/xlink" content-type="doi" xlink:type="simple">10.3897/zookeys.1249.157214.figure4</object-id><object-id xmlns:xlink="http://www.w3.org/1999/xlink" content-type="arpha" xlink:type="simple">98621120-FFBA-5894-BC56-4DA4BBDA06EA</object-id><label>Figure 4.</label><caption><p><italic><tp:taxon-name><tp:taxon-name-part taxon-name-part-type="genus" reg="Tropodiaptomus">Tropodiaptomus</tp:taxon-name-part> <tp:taxon-name-part taxon-name-part-type="species" reg="lannaensis">lannaensis</tp:taxon-name-part></tp:taxon-name></italic><abbrev xmlns:xlink="http://www.w3.org/1999/xlink" xlink:title="spine" id="ABBRID0EGBAG" xlink:type="simple">sp</abbrev>. nov., male. A. Left antennule; B. Antenna; C. Mandible; D. Maxillule; E. Maxilla; F. maxilliped.</p></caption><graphic xmlns:xlink="http://www.w3.org/1999/xlink" xlink:href="zookeys-1249-339_article-157214__-g004.jpg" position="float" orientation="portrait" xlink:type="simple" id="oo_1401583.jpg"><uri content-type="original_file" xlink:type="simple">https://binary.pensoft.net/fig/1401583</uri></graphic></fig><p>Maxillule (Fig. <xref ref-type="fig" rid="F4">4D</xref>): praecoxal arthrite with nine strong setae laterally and four slender submarginal setae. Coxal endite with four setae; coxal epipodite with nine setae. Basal endites fused to segment bearing them: proximal and distal endites, each with four setae apically; basal exite with one short seta. <abbrev xmlns:xlink="http://www.w3.org/1999/xlink" xlink:title="endopod" id="ABBRID0EVBAG" xlink:type="simple">Enp</abbrev>-1 and <abbrev xmlns:xlink="http://www.w3.org/1999/xlink" xlink:title="endopod" id="ABBRID0EZBAG" xlink:type="simple">Enp</abbrev>-2 each with four setae apically, proximal segment fused to basis. <abbrev xmlns:xlink="http://www.w3.org/1999/xlink" xlink:title="exopod" id="ABBRID0E4BAG" xlink:type="simple">Exp</abbrev> unsegmented with six setae apically and hairy inner margin.</p><p>Maxilla (Fig. <xref ref-type="fig" rid="F4">4E</xref>): praecoxa fused to coxa. Proximal and distal endites on praecoxa, each with three setae apically. Two coxal endites, each with three setae apically. Allobasis with four setae apically. <abbrev xmlns:xlink="http://www.w3.org/1999/xlink" xlink:title="endopod" id="ABBRID0EHCAG" xlink:type="simple">Enp</abbrev> two-segmented, each with three setae.</p><p>Maxilliped (Fig. <xref ref-type="fig" rid="F4">4F</xref>): four medial lobes on syncoxa: setal formulae 1, 2, 3, 3, respectively; subdistal inner margin produced into a spherical lobe with a patch of tiny spinules. Basis with three setae along distal inner margin, with a row of tiny spinules proximately. <abbrev xmlns:xlink="http://www.w3.org/1999/xlink" xlink:title="endopod" id="ABBRID0ERCAG" xlink:type="simple">Enp</abbrev> six-segmented, with 2, 3, 2, 2, 2, and 4 setae, respectively.</p><p>Swimming legs (<abbrev xmlns:xlink="http://www.w3.org/1999/xlink" xlink:title="legs 1" id="ABBRID0EXCAG" xlink:type="simple">P1</abbrev>–P4) (Fig. <xref ref-type="fig" rid="F5">5A–D</xref>) biramous, with three-segmented rami, except for two-segmented <abbrev xmlns:xlink="http://www.w3.org/1999/xlink" xlink:title="endopod" id="ABBRID0E6CAG" xlink:type="simple">Enp</abbrev> on <abbrev xmlns:xlink="http://www.w3.org/1999/xlink" xlink:title="legs 1" id="ABBRID0EDDAG" xlink:type="simple">P1</abbrev>. <abbrev xmlns:xlink="http://www.w3.org/1999/xlink" xlink:title="exopod" id="ABBRID0EHDAG" xlink:type="simple">Exp</abbrev> longer than <abbrev xmlns:xlink="http://www.w3.org/1999/xlink" xlink:title="endopod" id="ABBRID0ELDAG" xlink:type="simple">Enp</abbrev>. Each coxa on <abbrev xmlns:xlink="http://www.w3.org/1999/xlink" xlink:title="legs 1" id="ABBRID0EPDAG" xlink:type="simple">P1</abbrev>–P4 with one pinnate seta at innermost distal corner. <abbrev xmlns:xlink="http://www.w3.org/1999/xlink" xlink:title="legs 1" id="ABBRID0ETDAG" xlink:type="simple">P1</abbrev>–P3 bases without setae. P4 basis with one outer seta (Fig. <xref ref-type="fig" rid="F5">5D</xref>). P2 <abbrev xmlns:xlink="http://www.w3.org/1999/xlink" xlink:title="endopod" id="ABBRID0E2DAG" xlink:type="simple">Enp</abbrev>-2 with Schmeil’s organ on posterior surface of (Fig. <xref ref-type="fig" rid="F5">5B</xref>). Armature formulae of <abbrev xmlns:xlink="http://www.w3.org/1999/xlink" xlink:title="legs 1" id="ABBRID0EDEAG" xlink:type="simple">P1</abbrev>–P4 as in Table <xref ref-type="table" rid="T3">3</xref>.</p><table-wrap id="T3" position="float" orientation="portrait"><label>Table 3.</label><caption><p>Armature formulae of the swimming legs of <italic><tp:taxon-name><tp:taxon-name-part taxon-name-part-type="genus" reg="Tropodiaptomus">Tropodiaptomus</tp:taxon-name-part> <tp:taxon-name-part taxon-name-part-type="species" reg="lannaensis">lannaensis</tp:taxon-name-part></tp:taxon-name></italic><abbrev xmlns:xlink="http://www.w3.org/1999/xlink" xlink:title="spine" id="ABBRID0E6EAG" xlink:type="simple">sp</abbrev>. nov. The number of setae (Arabic numerals) and spines (Roman numerals) is given in the following sequence: outer-inner margin or outer-apical-inner margin.</p></caption><table id="TID0EO3BG" rules="all"><tbody><tr><th rowspan="2" colspan="1"/><th rowspan="2" colspan="1">Coxa</th><th rowspan="2" colspan="1">Basis</th><th rowspan="1" colspan="3">
                      <abbrev xmlns:xlink="http://www.w3.org/1999/xlink" xlink:title="exopod" id="ABBRID0EVFAG" xlink:type="simple">Exp</abbrev>
                    </th><th rowspan="1" colspan="3">
                      <abbrev xmlns:xlink="http://www.w3.org/1999/xlink" xlink:title="endopod" id="ABBRID0E4FAG" xlink:type="simple">Enp</abbrev>
                    </th></tr><tr><th rowspan="1" colspan="1">1</th><th rowspan="1" colspan="1">2</th><th rowspan="1" colspan="1">3</th><th rowspan="1" colspan="1">1</th><th rowspan="1" colspan="1">2</th><th rowspan="1" colspan="1">3</th></tr><tr><td rowspan="1" colspan="1">
                      <abbrev xmlns:xlink="http://www.w3.org/1999/xlink" xlink:title="legs 1" id="ABBRID0EZGAG" xlink:type="simple">P1</abbrev>
                    </td><td rowspan="1" colspan="1">0-1</td><td rowspan="1" colspan="1">0-0</td><td rowspan="1" colspan="1">I-1</td><td rowspan="1" colspan="1">0-1</td><td rowspan="1" colspan="1">I-3-2</td><td rowspan="1" colspan="1">0-1</td><td rowspan="1" colspan="1">1-2-3</td><td rowspan="1" colspan="1">–</td></tr><tr><td rowspan="1" colspan="1">P2</td><td rowspan="1" colspan="1">0-1</td><td rowspan="1" colspan="1">0-0</td><td rowspan="1" colspan="1">I-1</td><td rowspan="1" colspan="1">I-1</td><td rowspan="1" colspan="1">I-3-3</td><td rowspan="1" colspan="1">0-1</td><td rowspan="1" colspan="1">0-2</td><td rowspan="1" colspan="1">2-2-3</td></tr><tr><td rowspan="1" colspan="1">P3</td><td rowspan="1" colspan="1">0-1</td><td rowspan="1" colspan="1">1-0</td><td rowspan="1" colspan="1">I-1</td><td rowspan="1" colspan="1">I-1</td><td rowspan="1" colspan="1">I-3-3</td><td rowspan="1" colspan="1">0-1</td><td rowspan="1" colspan="1">0-2</td><td rowspan="1" colspan="1">2-2-3</td></tr><tr><td rowspan="1" colspan="1">P4</td><td rowspan="1" colspan="1">0-1</td><td rowspan="1" colspan="1">1-0</td><td rowspan="1" colspan="1">I-1</td><td rowspan="1" colspan="1">I-1</td><td rowspan="1" colspan="1">I-3-3</td><td rowspan="1" colspan="1">0-1</td><td rowspan="1" colspan="1">0-2</td><td rowspan="1" colspan="1">2-2-3</td></tr></tbody></table></table-wrap><fig id="F5" position="float" orientation="portrait"><object-id xmlns:xlink="http://www.w3.org/1999/xlink" content-type="doi" xlink:type="simple">10.3897/zookeys.1249.157214.figure5</object-id><object-id xmlns:xlink="http://www.w3.org/1999/xlink" content-type="arpha" xlink:type="simple">20F5FF3E-F884-536C-88F5-1C4CFEE717EC</object-id><label>Figure 5.</label><caption><p><italic><tp:taxon-name><tp:taxon-name-part taxon-name-part-type="genus" reg="Tropodiaptomus">Tropodiaptomus</tp:taxon-name-part> <tp:taxon-name-part taxon-name-part-type="species" reg="lannaensis">lannaensis</tp:taxon-name-part></tp:taxon-name></italic><abbrev xmlns:xlink="http://www.w3.org/1999/xlink" xlink:title="spine" id="ABBRID0E3KAG" xlink:type="simple">sp</abbrev>. nov., male. A. <abbrev xmlns:xlink="http://www.w3.org/1999/xlink" xlink:title="legs 1" id="ABBRID0EALAG" xlink:type="simple">P1</abbrev>, posterior view; B. P2, posterior view; C. P3, posterior view; D. P4, posterior view.</p></caption><graphic xmlns:xlink="http://www.w3.org/1999/xlink" xlink:href="zookeys-1249-339_article-157214__-g005.jpg" position="float" orientation="portrait" xlink:type="simple" id="oo_1401584.jpg"><uri content-type="original_file" xlink:type="simple">https://binary.pensoft.net/fig/1401584</uri></graphic></fig><p><abbrev xmlns:xlink="http://www.w3.org/1999/xlink" xlink:title="legs 5" id="ABBRID0ELLAG" xlink:type="simple">P5</abbrev> (Figs <xref ref-type="fig" rid="F2">2D–H</xref>, <xref ref-type="fig" rid="F6">6A, B</xref>): intercoxal sclerite fused to coxa, produced into a triangular lobe distally (Fig. <xref ref-type="fig" rid="F6">6A</xref>). Coxae asymmetrical, right part more prominent, each bears a stout spine on posterior surface; right spine larger than left spine. Right <abbrev xmlns:xlink="http://www.w3.org/1999/xlink" xlink:title="legs 5" id="ABBRID0E2LAG" xlink:type="simple">P5</abbrev> (Figs <xref ref-type="fig" rid="F2">2D</xref>, <xref ref-type="fig" rid="F6">6A, B</xref>), basis rectangular, ~1.5× as long as wide; ornamented with a small semicircular knob at proximal inner margin and a larger, triangular hyaline knob occurring close to sub-proximal inner margin (Figs <xref ref-type="fig" rid="F2">2G</xref>, <xref ref-type="fig" rid="F6">6A</xref>); subdistal outer margin with a thin seta. <abbrev xmlns:xlink="http://www.w3.org/1999/xlink" xlink:title="exopod" id="ABBRID0EPMAG" xlink:type="simple">Exp</abbrev>-1 shorter than wide, with a hyaline lobe on inner margin; outer distal corner with an acute tip (Fig. <xref ref-type="fig" rid="F6">6A, B</xref>). <abbrev xmlns:xlink="http://www.w3.org/1999/xlink" xlink:title="exopod" id="ABBRID0EXMAG" xlink:type="simple">Exp</abbrev>-2 somewhat cylindrical, ~1.5× as long as wide, carrying accessory slender spine located at proximal 1/3 of outer margin and ~ 3/4 as long as outer distal spine (Figs <xref ref-type="fig" rid="F2">2D</xref>, <xref ref-type="fig" rid="F6">6A, B</xref>); outer distal spine moderately strong, slightly curved and acutely pointed, ornamented with spinules along inner margin, ~0.8 length of <abbrev xmlns:xlink="http://www.w3.org/1999/xlink" xlink:title="exopod" id="ABBRID0EDNAG" xlink:type="simple">Exp</abbrev>-2, and located at anterior 2/3 of segment (Fig. <xref ref-type="fig" rid="F6">6A, B</xref>). Distal accessory element minute, situated close to insertion of end claw (Figs <xref ref-type="fig" rid="F2">2D</xref>, <xref ref-type="fig" rid="F6">6A</xref>). <abbrev xmlns:xlink="http://www.w3.org/1999/xlink" xlink:title="endopod" id="ABBRID0ETNAG" xlink:type="simple">Enp</abbrev> one-segmented, conical shaped, reaching ~1/3 of <abbrev xmlns:xlink="http://www.w3.org/1999/xlink" xlink:title="exopod" id="ABBRID0EXNAG" xlink:type="simple">Exp</abbrev>-2, bearing a row of apical spinules.</p><fig id="F6" position="float" orientation="portrait"><object-id xmlns:xlink="http://www.w3.org/1999/xlink" content-type="doi" xlink:type="simple">10.3897/zookeys.1249.157214.figure6</object-id><object-id xmlns:xlink="http://www.w3.org/1999/xlink" content-type="arpha" xlink:type="simple">CEDF0F48-133B-5BE9-931F-C0A8583E42B6</object-id><label>Figure 6.</label><caption><p><italic><tp:taxon-name><tp:taxon-name-part taxon-name-part-type="genus" reg="Tropodiaptomus">Tropodiaptomus</tp:taxon-name-part> <tp:taxon-name-part taxon-name-part-type="species" reg="lannaensis">lannaensis</tp:taxon-name-part></tp:taxon-name></italic><abbrev xmlns:xlink="http://www.w3.org/1999/xlink" xlink:title="spine" id="ABBRID0EOOAG" xlink:type="simple">sp</abbrev>. nov., male. A. <abbrev xmlns:xlink="http://www.w3.org/1999/xlink" xlink:title="legs 5" id="ABBRID0ESOAG" xlink:type="simple">P5</abbrev>, posterior view; B. <abbrev xmlns:xlink="http://www.w3.org/1999/xlink" xlink:title="legs 5" id="ABBRID0EWOAG" xlink:type="simple">P5</abbrev>, anterior view.</p></caption><graphic xmlns:xlink="http://www.w3.org/1999/xlink" xlink:href="zookeys-1249-339_article-157214__-g006.jpg" position="float" orientation="portrait" xlink:type="simple" id="oo_1401585.jpg"><uri content-type="original_file" xlink:type="simple">https://binary.pensoft.net/fig/1401585</uri></graphic></fig><p>Left <abbrev xmlns:xlink="http://www.w3.org/1999/xlink" xlink:title="legs 5" id="ABBRID0EBPAG" xlink:type="simple">P5</abbrev> (Figs <xref ref-type="fig" rid="F2">2D–F, H</xref>, <xref ref-type="fig" rid="F6">6A, B</xref>) slightly bent inwards, reaching to mid-length of right <abbrev xmlns:xlink="http://www.w3.org/1999/xlink" xlink:title="exopod" id="ABBRID0ENPAG" xlink:type="simple">Exp</abbrev>-2. Coxa with relatively short spine inserted on ~ mid-length posterior lobe at outer margin. Basis rectangular, elongated, ~ 1.8 × as long as wide, bearing a small smooth seta at outer distal margin (Figs <xref ref-type="fig" rid="F2">2D</xref>, <xref ref-type="fig" rid="F6">6A</xref>); inner margin almost straight, without hyaline outgrowths. <abbrev xmlns:xlink="http://www.w3.org/1999/xlink" xlink:title="exopod" id="ABBRID0EZPAG" xlink:type="simple">Exp</abbrev> somewhat semicircular-shaped, flattened and ~ 1.6 × as long as wide; outer margin curved, inner margin two-lobed, both lobes with large denticles, small denticles near distal end only (Fig. <xref ref-type="fig" rid="F2">2E, H</xref>); apex of <abbrev xmlns:xlink="http://www.w3.org/1999/xlink" xlink:title="exopod" id="ABBRID0EBQAG" xlink:type="simple">Exp</abbrev> with typical digitiform appendix and spinulate seta, while anterior surface displays two elongate, hairy pads (Fig. <xref ref-type="fig" rid="F2">2E, H</xref>). <abbrev xmlns:xlink="http://www.w3.org/1999/xlink" xlink:title="endopod" id="ABBRID0EJQAG" xlink:type="simple">Enp</abbrev> one-segmented and dilated proximally, extending to mid-length of <abbrev xmlns:xlink="http://www.w3.org/1999/xlink" xlink:title="exopod" id="ABBRID0ENQAG" xlink:type="simple">Exp</abbrev>; apex rounded with a row of subapical spinules (Fig. <xref ref-type="fig" rid="F6">6A, B</xref>).</p></tp:treatment-sec><tp:treatment-sec sec-type="description" id="SECID0EVQAG"><title>Description of adult female.</title><p>Total body length, measured from anterior margin of rostrum to posterior margin of caudal rami, 1.27–1.41 mm (mean 1.35 mm, <italic>n</italic> = 3) (Figs <xref ref-type="fig" rid="F7">7A</xref>, <xref ref-type="fig" rid="F8">8A</xref>). Prosome: urosome ratio ~ 2.1: 1. Rostrum (Fig. <xref ref-type="fig" rid="F7">7B</xref>) symmetrical, with moderately long point and ornamented with a pair of sensilla. Pdg4 and <abbrev xmlns:xlink="http://www.w3.org/1999/xlink" xlink:title="pedigers 5" id="ABBRID0EJRAG" xlink:type="simple">Pdg5</abbrev> completely fused. Last pedigerous somite with asymmetrical posterolateral wings (Figs <xref ref-type="fig" rid="F7">7D</xref>, <xref ref-type="fig" rid="F8">8A, B</xref>); left wing larger and longer than right wing. Each wing with one hyaline spine (Figs <xref ref-type="fig" rid="F7">7D</xref>, <xref ref-type="fig" rid="F8">8B, D</xref>).</p><fig id="F7" position="float" orientation="portrait"><object-id xmlns:xlink="http://www.w3.org/1999/xlink" content-type="doi" xlink:type="simple">10.3897/zookeys.1249.157214.figure7</object-id><object-id xmlns:xlink="http://www.w3.org/1999/xlink" content-type="arpha" xlink:type="simple">55436E7D-35BF-5490-A5DC-BF77BBA00AB5</object-id><label>Figure 7.</label><caption><p><italic><tp:taxon-name><tp:taxon-name-part taxon-name-part-type="genus" reg="Tropodiaptomus">Tropodiaptomus</tp:taxon-name-part> <tp:taxon-name-part taxon-name-part-type="species" reg="lannaensis">lannaensis</tp:taxon-name-part></tp:taxon-name></italic><abbrev xmlns:xlink="http://www.w3.org/1999/xlink" xlink:title="spine" id="ABBRID0EQSAG" xlink:type="simple">sp</abbrev>. nov., <abbrev xmlns:xlink="http://www.w3.org/1999/xlink" xlink:title="scanning electron microscopy" id="ABBRID0EUSAG" xlink:type="simple">SEM</abbrev> photographs of female. A. Habitus, dorsal view; B. Rostrum; C. Last pedigerous somite and urosome, lateral view; D. Last pedigerous somite and urosome, dorsal view; E. Urosome, ventral view; F. <abbrev xmlns:xlink="http://www.w3.org/1999/xlink" xlink:title="legs 5" id="ABBRID0EYSAG" xlink:type="simple">P5</abbrev>, anterior view; G. <abbrev xmlns:xlink="http://www.w3.org/1999/xlink" xlink:title="legs 5" id="ABBRID0E3SAG" xlink:type="simple">P5</abbrev><abbrev xmlns:xlink="http://www.w3.org/1999/xlink" xlink:title="exopod" id="ABBRID0EATAG" xlink:type="simple">Exp</abbrev>-2–3.</p></caption><graphic xmlns:xlink="http://www.w3.org/1999/xlink" xlink:href="zookeys-1249-339_article-157214__-g007.jpg" position="float" orientation="portrait" xlink:type="simple" id="oo_1401586.jpg"><uri content-type="original_file" xlink:type="simple">https://binary.pensoft.net/fig/1401586</uri></graphic></fig><fig id="F8" position="float" orientation="portrait"><object-id xmlns:xlink="http://www.w3.org/1999/xlink" content-type="doi" xlink:type="simple">10.3897/zookeys.1249.157214.figure8</object-id><object-id xmlns:xlink="http://www.w3.org/1999/xlink" content-type="arpha" xlink:type="simple">10726C10-9332-5737-A8DD-083F009E6046</object-id><label>Figure 8.</label><caption><p><italic><tp:taxon-name><tp:taxon-name-part taxon-name-part-type="genus" reg="Tropodiaptomus">Tropodiaptomus</tp:taxon-name-part> <tp:taxon-name-part taxon-name-part-type="species" reg="lannaensis">lannaensis</tp:taxon-name-part></tp:taxon-name></italic><abbrev xmlns:xlink="http://www.w3.org/1999/xlink" xlink:title="spine" id="ABBRID0E3TAG" xlink:type="simple">sp</abbrev>. nov., female. A. Habitus, dorsal view; B. Last pedigerous somite, urosome, and caudal rami, dorsal view; C. Urosome, ventral view; D. Last pedigerous somite and urosome, lateral view.</p></caption><graphic xmlns:xlink="http://www.w3.org/1999/xlink" xlink:href="zookeys-1249-339_article-157214__-g008.jpg" position="float" orientation="portrait" xlink:type="simple" id="oo_1401587.jpg"><uri content-type="original_file" xlink:type="simple">https://binary.pensoft.net/fig/1401587</uri></graphic></fig><p>Urosome (Figs <xref ref-type="fig" rid="F7">7D, E</xref>, <xref ref-type="fig" rid="F8">8A–D</xref>) two-segmented. Genital double-somite (Figs <xref ref-type="fig" rid="F7">7D</xref>, <xref ref-type="fig" rid="F8">8A, B</xref>) asymmetrical, longer than urosomite 2, anal somite, and caudal rami combined (Fig. <xref ref-type="fig" rid="F8">8A, B</xref>); right proximal region slightly expanded, right distal corner produced into a small lobe; left margin slightly curved, with a small spine at proximal 1/3 of somite (Fig. <xref ref-type="fig" rid="F8">8B</xref>). A pair of gonopores and copulatory pores located centrally at ~ 1/3 length of genital double-somite (Figs <xref ref-type="fig" rid="F7">7E</xref>, <xref ref-type="fig" rid="F8">8C</xref>). Urosomite 2 symmetrical, shorter than wide. Anal somite symmetrical, as long as length of caudal rami (Fig. <xref ref-type="fig" rid="F8">8B</xref>). Caudal rami parallel, symmetrical; each ramus ~ 1.5 × as long as wide and with hairy outer and inner margins (Fig. <xref ref-type="fig" rid="F8">8A, B</xref>). All principal caudal setae slightly dilated anteriorly.</p><p>Left antennule, antenna, mouthparts, and <abbrev xmlns:xlink="http://www.w3.org/1999/xlink" xlink:title="legs 1" id="ABBRID0ERVAG" xlink:type="simple">P1</abbrev>–P4 similar to those of the male. Antennules symmetrical.</p><p><abbrev xmlns:xlink="http://www.w3.org/1999/xlink" xlink:title="legs 5" id="ABBRID0EXVAG" xlink:type="simple">P5</abbrev> (Figs <xref ref-type="fig" rid="F7">7F, G</xref>, <xref ref-type="fig" rid="F9">9A, B</xref>) asymmetrical. Intercoxal sclerite forming a narrow, elongate triangle. Coxa massive, with broadly strong process situated anterolaterally on distal outer margin; coxal spine on right side larger and longer than left side (Figs <xref ref-type="fig" rid="F7">7F</xref>, <xref ref-type="fig" rid="F9">9B</xref>). Basis with a bare, minute sensory seta on outer margin (Figs <xref ref-type="fig" rid="F7">7F</xref>, <xref ref-type="fig" rid="F9">9B</xref>). <abbrev xmlns:xlink="http://www.w3.org/1999/xlink" xlink:title="exopod" id="ABBRID0ETWAG" xlink:type="simple">Exp</abbrev> (Figs <xref ref-type="fig" rid="F7">7F, G</xref>, <xref ref-type="fig" rid="F9">9A, B</xref>) three-segmented. <abbrev xmlns:xlink="http://www.w3.org/1999/xlink" xlink:title="exopod" id="ABBRID0E6WAG" xlink:type="simple">Exp</abbrev>-1 cylindrical, ~ 1.9 × as long as wide, convex outer margin and almost straight inner margin; <abbrev xmlns:xlink="http://www.w3.org/1999/xlink" xlink:title="exopod" id="ABBRID0EDXAG" xlink:type="simple">Exp</abbrev>-2 sub-triangular, with a row of strong spinules along both margins; <abbrev xmlns:xlink="http://www.w3.org/1999/xlink" xlink:title="exopod" id="ABBRID0EHXAG" xlink:type="simple">Exp</abbrev>-3 fused into small prominence on <abbrev xmlns:xlink="http://www.w3.org/1999/xlink" xlink:title="exopod" id="ABBRID0ELXAG" xlink:type="simple">Exp</abbrev>-2, armed with one short spine and one long seta apically. <abbrev xmlns:xlink="http://www.w3.org/1999/xlink" xlink:title="endopod" id="ABBRID0EPXAG" xlink:type="simple">Enp</abbrev> one-segmented (Figs <xref ref-type="fig" rid="F7">7F</xref>, <xref ref-type="fig" rid="F9">9A, B</xref>), ~ 0.7 × as long as <abbrev xmlns:xlink="http://www.w3.org/1999/xlink" xlink:title="exopod" id="ABBRID0E2XAG" xlink:type="simple">Exp</abbrev>-1, armed with two strong, unequal spiniform setae; outer seta longest, with a row of apical spinules.</p><fig id="F9" position="float" orientation="portrait"><object-id xmlns:xlink="http://www.w3.org/1999/xlink" content-type="doi" xlink:type="simple">10.3897/zookeys.1249.157214.figure9</object-id><object-id xmlns:xlink="http://www.w3.org/1999/xlink" content-type="arpha" xlink:type="simple">AD81E4AF-D259-5882-A392-49C244046B9D</object-id><label>Figure 9.</label><caption><p><italic><tp:taxon-name><tp:taxon-name-part taxon-name-part-type="genus" reg="Tropodiaptomus">Tropodiaptomus</tp:taxon-name-part> <tp:taxon-name-part taxon-name-part-type="species" reg="lannaensis">lannaensis</tp:taxon-name-part></tp:taxon-name></italic><abbrev xmlns:xlink="http://www.w3.org/1999/xlink" xlink:title="spine" id="ABBRID0ESYAG" xlink:type="simple">sp</abbrev>. nov., female. A. <abbrev xmlns:xlink="http://www.w3.org/1999/xlink" xlink:title="legs 5" id="ABBRID0EWYAG" xlink:type="simple">P5</abbrev>, posterior view; B. <abbrev xmlns:xlink="http://www.w3.org/1999/xlink" xlink:title="legs 5" id="ABBRID0E1YAG" xlink:type="simple">P5</abbrev>, anterior view.</p></caption><graphic xmlns:xlink="http://www.w3.org/1999/xlink" xlink:href="zookeys-1249-339_article-157214__-g009.jpg" position="float" orientation="portrait" xlink:type="simple" id="oo_1401588.jpg"><uri content-type="original_file" xlink:type="simple">https://binary.pensoft.net/fig/1401588</uri></graphic></fig></tp:treatment-sec><tp:treatment-sec sec-type="distribution" id="SECID0EDZAG"><title>Distribution and ecology.</title><p><italic><tp:taxon-name><tp:taxon-name-part taxon-name-part-type="genus" reg="Tropodiaptomus">Tropodiaptomus</tp:taxon-name-part> <tp:taxon-name-part taxon-name-part-type="species" reg="lannaensis">lannaensis</tp:taxon-name-part></tp:taxon-name></italic><abbrev xmlns:xlink="http://www.w3.org/1999/xlink" xlink:title="spine" id="ABBRID0EUZAG" xlink:type="simple">sp</abbrev>. nov. has so far been found exclusively in its type locality, a temporary pond in Mae Hong Son Province, northern Thailand. At the time of the new species’ collection, no other calanoid copepods were present at the same site. Representatives of the new species were recorded solely once among more than 5,000 sampled locations in Thailand. This species is rare and currently endemic to Thailand.</p></tp:treatment-sec><tp:treatment-sec sec-type="etymology" id="SECID0EYZAG"><title>Etymology.</title><p>The specific epithet <italic><tp:taxon-name><tp:taxon-name-part taxon-name-part-type="genus" reg="Tropodiaptomus"/><tp:taxon-name-part taxon-name-part-type="species" reg="lannaensis">lannaensis</tp:taxon-name-part></tp:taxon-name></italic> is derived from Lanna, the name of the area in present-day northern Thailand from the 13<sup>th</sup> to 18<sup>th</sup> centuries in which the type locality is located. The name is an adjective in the nominative singular, feminine gender. The suffix -<italic>ensis</italic> originates from Latin and indicates the specific origin.</p></tp:treatment-sec><ref-list><ref id="B22"><mixed-citation xmlns:xlink="http://www.w3.org/1999/xlink" xlink:type="simple"><person-group><name name-style="western"><surname>Sanoamuang</surname><given-names>L</given-names></name><name name-style="western"><surname>Dabseepai</surname><given-names>P</given-names></name></person-group> (<year>2021</year>) Diversity, distribution, and habitat occurrence of the diaptomid copepods (<tp:taxon-name><tp:taxon-name-part taxon-name-part-type="subphylum">Crustacea</tp:taxon-name-part></tp:taxon-name>: <tp:taxon-name><tp:taxon-name-part taxon-name-part-type="subclass">Copepoda</tp:taxon-name-part></tp:taxon-name>: <tp:taxon-name><tp:taxon-name-part taxon-name-part-type="family">Diaptomidae</tp:taxon-name-part></tp:taxon-name>) in freshwater ecosystems of Thailand. Water (Basel) 13(17): e2381. <ext-link xlink:href="10.3390/w13172381" ext-link-type="doi" xlink:type="simple">https://doi.org/10.3390/w13172381</ext-link></mixed-citation></ref></ref-list></tp:taxon-treatment>
