# Supplementary material for: ﻿Two new species of Tropodiaptomus Kiefer, 1932 (Copepoda, Calanoida, Diaptomidae) from temporary waters in Thailand and Cambodia with a key to Southeast Asian species
Source: Zookeys. 2025 Aug 25;1249:339–69. doi: 10.3897/zookeys.1249.157214 (PMC12402819; doi:10.3897/zookeys.1249.157214)
Supplement: XML Treatment for Tropodiaptomus kampucheaensis [file zookeys.1249.157214-treatment2.xml]

<!DOCTYPE tp:taxon-treatment
  PUBLIC "-//TaxonX//DTD Taxonomic Treatment Publishing DTD v0 20100105//EN" "tax-treatment-NSO.dtd">
<tp:taxon-treatment xmlns:tp="http://www.plazi.org/taxpub"><tp:treatment-meta><kwd-group><label>Taxon classification</label><kwd>
                <named-content content-type="kingdom">Animalia</named-content>
              </kwd><kwd>
                <named-content content-type="order">Calanoida</named-content>
              </kwd><kwd>
                <named-content content-type="family">Diaptomidae</named-content>
              </kwd></kwd-group><mixed-citation publication-type="journal"><person-group><name><surname>Koompoot</surname><given-names>Kamonwan</given-names></name><name><surname>Sanoamuang</surname><given-names>Laorsri</given-names></name></person-group><article-title>﻿Two new species of <italic><tp:taxon-name><tp:taxon-name-part taxon-name-part-type="genus" reg="Tropodiaptomus">Tropodiaptomus</tp:taxon-name-part></tp:taxon-name></italic> Kiefer, 1932 (<tp:taxon-name><tp:taxon-name-part taxon-name-part-type="subclass">Copepoda</tp:taxon-name-part></tp:taxon-name>, <tp:taxon-name><tp:taxon-name-part taxon-name-part-type="order">Calanoida</tp:taxon-name-part></tp:taxon-name>, <tp:taxon-name><tp:taxon-name-part taxon-name-part-type="family">Diaptomidae</tp:taxon-name-part></tp:taxon-name>) from temporary waters in Thailand and Cambodia with a key to Southeast Asian species</article-title><source>Zookeys</source><day>25</day><month>08</month><year>2025</year><volume>1249</volume><fpage>339</fpage><lpage>369</lpage><pub-id pub-id-type="doi">10.3897/zookeys.1249.157214</pub-id></mixed-citation></tp:treatment-meta><tp:nomenclature><label>﻿</label><tp:taxon-name><object-id xmlns:xlink="http://www.w3.org/1999/xlink" content-type="arpha" xlink:type="simple">5433833C-8EC5-564D-9B93-5F38877B5AB0</object-id>
              <tp:taxon-name-part taxon-name-part-type="genus" reg="Tropodiaptomus">Tropodiaptomus</tp:taxon-name-part>
              <tp:taxon-name-part taxon-name-part-type="species" reg="kampucheaensis">kampucheaensis</tp:taxon-name-part>
              <object-id xmlns:xlink="http://www.w3.org/1999/xlink" content-type="zoobank" xlink:type="simple">https://zoobank.org/92E502B1-A9FB-430E-85C8-3B3DB00DB63A</object-id>
            </tp:taxon-name><tp:taxon-status xmlns:xlink="http://www.w3.org/1999/xlink" xlink:type="simple">sp. nov.</tp:taxon-status><xref ref-type="fig" rid="F10">Figs 10</xref><xref ref-type="fig" rid="F11">, 11</xref><xref ref-type="fig" rid="F12">, 12</xref><xref ref-type="fig" rid="F13">, 13</xref><xref ref-type="fig" rid="F14">, 14</xref><xref ref-type="fig" rid="F15">, 15</xref><xref ref-type="fig" rid="F16">, 16</xref><tp:nomenclature-citation-list><tp:nomenclature-citation><tp:taxon-name>
                  <tp:taxon-name-part taxon-name-part-type="genus" reg="Tropodiaptomus">Tropodiaptomus</tp:taxon-name-part>
                </tp:taxon-name><comment>sp.: <xref ref-type="bibr" rid="B6">Chaicharoen and Sanoamuang (2022)</xref>: 1, 6, 7, 9, 11, 12, 13.</comment></tp:nomenclature-citation></tp:nomenclature-citation-list></tp:nomenclature><tp:treatment-sec sec-type="material" id="SECID0EC4AG"><title>Material examined.</title><p><bold><italic>Holotype</italic></bold>: Cambodia • one ♂ (adult), Cambodia, Kampong Cham Province, Tbong Khmum District, <named-content xmlns:xlink="http://www.w3.org/1999/xlink" content-type="dwc:verbatimCoordinates" xlink:type="simple"><named-content content-type="geo-json" specific-use="{&#34;type&#34;:&#34;Point&#34;,&#34;coordinates&#34;:[105.626111,12.542778]}" id="NCID0EQ4AG" xlink:type="simple">12°32'34"N, 105°36'94"E</named-content></named-content>; 16 June 2006; water temperature 28.9 °C, pH 7.7, and conductivity 108.6 µS cm<sup>-1</sup>. W. Mahasrap leg.; a rice field (Fig. <xref ref-type="fig" rid="F1">1</xref>); accession number: <abbrev xmlns:xlink="http://www.w3.org/1999/xlink" xlink:title="Thailand Natural History Museum" id="ABBRID0E24AG" xlink:type="simple">THNHM</abbrev>-lv-19360; dissected, mounted on one slide in glycerol, covered with a coverslip, and sealed with nail polish. <bold><italic>Allotype</italic></bold>: Cambodia • one ♀ (adult); location, date and collectors as for holotype; accession number: <abbrev xmlns:xlink="http://www.w3.org/1999/xlink" xlink:title="Thailand Natural History Museum" id="ABBRID0EC5AG" xlink:type="simple">THNHM</abbrev>-lv-19361, completely dissected, mounted on one slide in glycerol, covered with a coverslip, and sealed with nail polish. <bold><italic>Paratypes</italic></bold>: Cambodia • three ♂ (adult) and three ♀ (adult); date and collectors as for holotype; accession number: <abbrev xmlns:xlink="http://www.w3.org/1999/xlink" xlink:title="Thailand Natural History Museum" id="ABBRID0EJ5AG" xlink:type="simple">THNHM</abbrev>-lv-19362, undissected and preserved in 70% ethanol.</p></tp:treatment-sec><tp:treatment-sec sec-type="Additional occurrence locality" id="SECID0EN5AG"><title>Additional occurrence locality.</title><p>A temporary roadside canal, Kandal province, Cambodia (<named-content xmlns:xlink="http://www.w3.org/1999/xlink" content-type="dwc:verbatimCoordinates" xlink:type="simple"><named-content content-type="geo-json" specific-use="{&#34;type&#34;:&#34;Point&#34;,&#34;coordinates&#34;:[104.338611,11.653333]}" id="NCID0EW5AG" xlink:type="simple">11°38'72"N, 104°20'19"E</named-content></named-content>); 16 June 2006; water temperature 29.2 °C, pH 8.2, and conductivity 94.1 µS cm<sup>-1</sup>.</p></tp:treatment-sec><tp:treatment-sec sec-type="description" id="SECID0E45AG"><title>Description of adult male.</title><p>Total body length, measured from anterior margin of rostrum to posterior margin of caudal rami, 0.94–0.95 mm (mean 0.947 mm, <italic>n</italic> = 3) (Figs <xref ref-type="fig" rid="F10">10A</xref>, <xref ref-type="fig" rid="F12">12A</xref>). Body smaller and slender than in female. Prosome ~ 2.5 × as long as urosome (Fig. <xref ref-type="fig" rid="F10">10A</xref>, <xref ref-type="fig" rid="F12">12A</xref>). Pdg4 separated dorso-laterally from <abbrev xmlns:xlink="http://www.w3.org/1999/xlink" xlink:title="pedigers 5" id="ABBRID0EV6AG" xlink:type="simple">Pdg5</abbrev>. Lateral wings of <abbrev xmlns:xlink="http://www.w3.org/1999/xlink" xlink:title="pedigers 5" id="ABBRID0EZ6AG" xlink:type="simple">Pdg5</abbrev> small, symmetrical, with one tiny spine at distal corner and one inner sensillum-like spine (Figs <xref ref-type="fig" rid="F10">10C</xref>, <xref ref-type="fig" rid="F12">12B</xref>).</p><fig id="F10" position="float" orientation="portrait"><object-id xmlns:xlink="http://www.w3.org/1999/xlink" content-type="doi" xlink:type="simple">10.3897/zookeys.1249.157214.figure10</object-id><object-id xmlns:xlink="http://www.w3.org/1999/xlink" content-type="arpha" xlink:type="simple">C8B6D03F-36B5-58EF-BE71-B9EB256E9D46</object-id><label>Figure 10.</label><caption><p><italic><tp:taxon-name><tp:taxon-name-part taxon-name-part-type="genus" reg="Tropodiaptomus">Tropodiaptomus</tp:taxon-name-part> <tp:taxon-name-part taxon-name-part-type="species" reg="kampucheaensis">kampucheaensis</tp:taxon-name-part></tp:taxon-name></italic> sp. nov., <abbrev xmlns:xlink="http://www.w3.org/1999/xlink" xlink:title="scanning electron microscopy" id="ABBRID0EYABG" xlink:type="simple">SEM</abbrev> photographs of male. A. Habitus, dorsal view; B. Pedigers 4 and 5, genital somite, and urosomites 2–4, lateral view; C. Last pedigerous somite and urosome, dorsolateral view; D. Right antennule.</p></caption><graphic xmlns:xlink="http://www.w3.org/1999/xlink" xlink:href="zookeys-1249-339_article-157214__-g010.jpg" position="float" orientation="portrait" xlink:type="simple" id="oo_1401589.jpg"><uri content-type="original_file" xlink:type="simple">https://binary.pensoft.net/fig/1401589</uri></graphic></fig><fig id="F11" position="float" orientation="portrait"><object-id xmlns:xlink="http://www.w3.org/1999/xlink" content-type="doi" xlink:type="simple">10.3897/zookeys.1249.157214.figure11</object-id><object-id xmlns:xlink="http://www.w3.org/1999/xlink" content-type="arpha" xlink:type="simple">7E4D5FD6-CFB9-5609-AD7A-D8CA6654A01D</object-id><label>Figure 11.</label><caption><p><italic><tp:taxon-name><tp:taxon-name-part taxon-name-part-type="genus" reg="Tropodiaptomus">Tropodiaptomus</tp:taxon-name-part> <tp:taxon-name-part taxon-name-part-type="species" reg="kampucheaensis">kampucheaensis</tp:taxon-name-part></tp:taxon-name></italic> sp. nov., <abbrev xmlns:xlink="http://www.w3.org/1999/xlink" xlink:title="scanning electron microscopy" id="ABBRID0EUBBG" xlink:type="simple">SEM</abbrev> photographs of male. A. <abbrev xmlns:xlink="http://www.w3.org/1999/xlink" xlink:title="legs 5" id="ABBRID0EYBBG" xlink:type="simple">P5</abbrev>, posterior view; B. Proximal part of <abbrev xmlns:xlink="http://www.w3.org/1999/xlink" xlink:title="legs 5" id="ABBRID0E3BBG" xlink:type="simple">P5</abbrev>, posterior view (white arrow points to hyaline membrane on inner margin of right basis); C. Right <abbrev xmlns:xlink="http://www.w3.org/1999/xlink" xlink:title="legs 5" id="ABBRID0EACBG" xlink:type="simple">P5</abbrev><abbrev xmlns:xlink="http://www.w3.org/1999/xlink" xlink:title="exopod" id="ABBRID0EECBG" xlink:type="simple">Exp</abbrev>-1–2 (white arrow points to a crescent-shaped lamella); D. Distal part of left <abbrev xmlns:xlink="http://www.w3.org/1999/xlink" xlink:title="legs 5" id="ABBRID0EICBG" xlink:type="simple">P5</abbrev>, posterior view; E. distal part of left <abbrev xmlns:xlink="http://www.w3.org/1999/xlink" xlink:title="legs 5" id="ABBRID0EMCBG" xlink:type="simple">P5</abbrev>, anterior view; F. Right <abbrev xmlns:xlink="http://www.w3.org/1999/xlink" xlink:title="legs 5" id="ABBRID0EQCBG" xlink:type="simple">P5</abbrev> basis and <abbrev xmlns:xlink="http://www.w3.org/1999/xlink" xlink:title="endopod" id="ABBRID0EUCBG" xlink:type="simple">Enp</abbrev>, anterior view.</p></caption><graphic xmlns:xlink="http://www.w3.org/1999/xlink" xlink:href="zookeys-1249-339_article-157214__-g011.jpg" position="float" orientation="portrait" xlink:type="simple" id="oo_1401590.jpg"><uri content-type="original_file" xlink:type="simple">https://binary.pensoft.net/fig/1401590</uri></graphic></fig><p>Urosome (Figs <xref ref-type="fig" rid="F10">10A–C</xref>, <xref ref-type="fig" rid="F12">12 A–C</xref>) with five somites, unornamented. Genital somite dilated postero-laterally on both sides (Fig. <xref ref-type="fig" rid="F12">12C</xref>), shorter than wide. Urosomite 2 ~ as long as wide, urosomites 3 and 4 shorter than wide. Urosomites 2 and 3 without hairs on ventral side (Figs <xref ref-type="fig" rid="F10">10B</xref>, <xref ref-type="fig" rid="F12">12C</xref>). Urosomite 4 with expanded right dorso-posterior margin. Anal somite asymmetrical, left side slightly longer than right side. Caudal rami symmetrical, each ramus ~ 1.5 × as long as wide, inner margins hairy (Fig. <xref ref-type="fig" rid="F12">12C</xref>). Ventral surfaces of both caudal rami without any prominent structures. Each ramus armed with five plumose setae and one base dorsal seta.</p><fig id="F12" position="float" orientation="portrait"><object-id xmlns:xlink="http://www.w3.org/1999/xlink" content-type="doi" xlink:type="simple">10.3897/zookeys.1249.157214.figure12</object-id><object-id xmlns:xlink="http://www.w3.org/1999/xlink" content-type="arpha" xlink:type="simple">3B515542-14B1-536B-B659-7382E7B499FE</object-id><label>Figure 12.</label><caption><p><italic><tp:taxon-name><tp:taxon-name-part taxon-name-part-type="genus" reg="Tropodiaptomus">Tropodiaptomus</tp:taxon-name-part> <tp:taxon-name-part taxon-name-part-type="species" reg="kampucheaensis">kampucheaensis</tp:taxon-name-part></tp:taxon-name></italic> sp. nov., male. A. Habitus, dorsal view; B. Pediger 5 and genital somite, dorsal view; C. Urosome and caudal rami, ventral view; D. <abbrev xmlns:xlink="http://www.w3.org/1999/xlink" xlink:title="legs 5" id="ABBRID0EKEBG" xlink:type="simple">P5</abbrev>, posterior view (arrow points to a crescent-shaped lamella); E–G. Right antennule; E. Segments 1–7; F. Segments 8–15; G. segments 16–22.</p></caption><graphic xmlns:xlink="http://www.w3.org/1999/xlink" xlink:href="zookeys-1249-339_article-157214__-g012.jpg" position="float" orientation="portrait" xlink:type="simple" id="oo_1401591.jpg"><uri content-type="original_file" xlink:type="simple">https://binary.pensoft.net/fig/1401591</uri></graphic></fig><p>Antennules: asymmetrical, long, reaching to posterior end of genital somite. Left antennule (Fig. <xref ref-type="fig" rid="F13">13A</xref>): 25-segmented. Armature formulae as in Table <xref ref-type="table" rid="T4">4</xref>. Right antennule geniculated (Figs <xref ref-type="fig" rid="F10">10D</xref>, <xref ref-type="fig" rid="F12">12E–G</xref>), consisting of 22 segments, strongly dilated between segment XIII and segment XVIII. Segment XIII with largest strong spinous process, one seta, and one aesthetasc. Antepenultimate segment (segment XX) longer than next segment. Spinous process on antepenultimate segment straight with an outwardly curved tip, reaching 2/3 of next segment (Figs <xref ref-type="fig" rid="F10">10D</xref>, <xref ref-type="fig" rid="F12">12G</xref>). Armature formulae as in Table <xref ref-type="table" rid="T5">5</xref>.</p><table-wrap id="T4" position="float" orientation="portrait"><label>Table 4.</label><caption><p>Armature formulae of the left male antennule of <italic><tp:taxon-name><tp:taxon-name-part taxon-name-part-type="genus" reg="Tropodiaptomus">Tropodiaptomus</tp:taxon-name-part> <tp:taxon-name-part taxon-name-part-type="species" reg="kampucheaensis">kampucheaensis</tp:taxon-name-part></tp:taxon-name></italic> sp. nov. The number of setae (Arabic numerals), aesthetascs (<abbrev xmlns:xlink="http://www.w3.org/1999/xlink" xlink:title="aesthetasc" id="ABBRID0EFGBG" xlink:type="simple">ae</abbrev>), and spines (<abbrev xmlns:xlink="http://www.w3.org/1999/xlink" xlink:title="spine" id="ABBRID0EJGBG" xlink:type="simple">sp</abbrev>) is given. The Roman numerals refer to segment numbers.</p></caption><table id="TID0EWHAI" rules="all"><tbody><tr><th rowspan="1" colspan="1"/><th rowspan="1" colspan="13">Segment number</th></tr><tr><td rowspan="1" colspan="1"/><td rowspan="1" colspan="1">I</td><td rowspan="1" colspan="1">II</td><td rowspan="1" colspan="1">III</td><td rowspan="1" colspan="1">IV</td><td rowspan="1" colspan="1">V</td><td rowspan="1" colspan="1">VI</td><td rowspan="1" colspan="1">VII</td><td rowspan="1" colspan="1">VIII</td><td rowspan="1" colspan="1">IX</td><td rowspan="1" colspan="1">X</td><td rowspan="1" colspan="1">XI</td><td rowspan="1" colspan="1">XII</td><td rowspan="1" colspan="1">XIII</td></tr><tr><td rowspan="1" colspan="1">Number of elements</td><td rowspan="1" colspan="1">1+<abbrev xmlns:xlink="http://www.w3.org/1999/xlink" xlink:title="aesthetasc" id="ABBRID0ELIBG" xlink:type="simple">ae</abbrev></td><td rowspan="1" colspan="1">3+<abbrev xmlns:xlink="http://www.w3.org/1999/xlink" xlink:title="aesthetasc" id="ABBRID0ESIBG" xlink:type="simple">ae</abbrev></td><td rowspan="1" colspan="1">1+<abbrev xmlns:xlink="http://www.w3.org/1999/xlink" xlink:title="aesthetasc" id="ABBRID0EZIBG" xlink:type="simple">ae</abbrev></td><td rowspan="1" colspan="1">1</td><td rowspan="1" colspan="1">1+<abbrev xmlns:xlink="http://www.w3.org/1999/xlink" xlink:title="aesthetasc" id="ABBRID0EDJBG" xlink:type="simple">ae</abbrev></td><td rowspan="1" colspan="1">1</td><td rowspan="1" colspan="1">1+<abbrev xmlns:xlink="http://www.w3.org/1999/xlink" xlink:title="aesthetasc" id="ABBRID0ENJBG" xlink:type="simple">ae</abbrev></td><td rowspan="1" colspan="1">1+<abbrev xmlns:xlink="http://www.w3.org/1999/xlink" xlink:title="spine" id="ABBRID0EUJBG" xlink:type="simple">sp</abbrev></td><td rowspan="1" colspan="1">2+<abbrev xmlns:xlink="http://www.w3.org/1999/xlink" xlink:title="aesthetasc" id="ABBRID0E2JBG" xlink:type="simple">ae</abbrev></td><td rowspan="1" colspan="1">1</td><td rowspan="1" colspan="1">1</td><td rowspan="1" colspan="1">1+<abbrev xmlns:xlink="http://www.w3.org/1999/xlink" xlink:title="aesthetasc" id="ABBRID0EIKBG" xlink:type="simple">ae</abbrev>+<abbrev xmlns:xlink="http://www.w3.org/1999/xlink" xlink:title="spine" id="ABBRID0EMKBG" xlink:type="simple">sp</abbrev></td><td rowspan="1" colspan="1">1</td></tr><tr><td rowspan="1" colspan="1"/><td rowspan="1" colspan="1">XIV</td><td rowspan="1" colspan="1">XV</td><td rowspan="1" colspan="1">XVI</td><td rowspan="1" colspan="1">XVII</td><td rowspan="1" colspan="1">XVIII</td><td rowspan="1" colspan="1">XIX</td><td rowspan="1" colspan="1">XX</td><td rowspan="1" colspan="1">XXI</td><td rowspan="1" colspan="1">XXII</td><td rowspan="1" colspan="1">XXIII</td><td rowspan="1" colspan="1">XXIV</td><td rowspan="1" colspan="1">XXV</td><td rowspan="1" colspan="1"/></tr><tr><td rowspan="1" colspan="1">Number of elements</td><td rowspan="1" colspan="1">1+<abbrev xmlns:xlink="http://www.w3.org/1999/xlink" xlink:title="aesthetasc" id="ABBRID0EFMBG" xlink:type="simple">ae</abbrev></td><td rowspan="1" colspan="1">1</td><td rowspan="1" colspan="1">1+<abbrev xmlns:xlink="http://www.w3.org/1999/xlink" xlink:title="aesthetasc" id="ABBRID0EPMBG" xlink:type="simple">ae</abbrev></td><td rowspan="1" colspan="1">1</td><td rowspan="1" colspan="1">1</td><td rowspan="1" colspan="1">1+<abbrev xmlns:xlink="http://www.w3.org/1999/xlink" xlink:title="aesthetasc" id="ABBRID0E3MBG" xlink:type="simple">ae</abbrev></td><td rowspan="1" colspan="1">1</td><td rowspan="1" colspan="1">1</td><td rowspan="1" colspan="1">2</td><td rowspan="1" colspan="1">2</td><td rowspan="1" colspan="1">2</td><td rowspan="1" colspan="1">5+<abbrev xmlns:xlink="http://www.w3.org/1999/xlink" xlink:title="aesthetasc" id="ABBRID0ESNBG" xlink:type="simple">ae</abbrev></td><td rowspan="1" colspan="1"/></tr></tbody></table></table-wrap><table-wrap id="T5" position="float" orientation="portrait"><label>Table 5.</label><caption><p>Armature formulae of the right male antennule of <italic><tp:taxon-name><tp:taxon-name-part taxon-name-part-type="genus" reg="Tropodiaptomus">Tropodiaptomus</tp:taxon-name-part> <tp:taxon-name-part taxon-name-part-type="species" reg="kampucheaensis">kampucheaensis</tp:taxon-name-part></tp:taxon-name></italic><abbrev xmlns:xlink="http://www.w3.org/1999/xlink" xlink:title="spine" id="ABBRID0EMOBG" xlink:type="simple">sp</abbrev>. nov. The number of setae (Arabic numerals), aesthetascs (<abbrev xmlns:xlink="http://www.w3.org/1999/xlink" xlink:title="aesthetasc" id="ABBRID0EQOBG" xlink:type="simple">ae</abbrev>), spines (<abbrev xmlns:xlink="http://www.w3.org/1999/xlink" xlink:title="spine" id="ABBRID0EUOBG" xlink:type="simple">sp</abbrev>), and spiniform processes (spr) is given. The Roman numerals refer to segment numbers.</p></caption><table id="TID0EIQAI" rules="all"><tbody><tr><th rowspan="1" colspan="1"/><th rowspan="1" colspan="11">Segment number</th></tr><tr><td rowspan="1" colspan="1"/><td rowspan="1" colspan="1">I</td><td rowspan="1" colspan="1">II</td><td rowspan="1" colspan="1">III</td><td rowspan="1" colspan="1">IV</td><td rowspan="1" colspan="1">V</td><td rowspan="1" colspan="1">VI</td><td rowspan="1" colspan="1">VII</td><td rowspan="1" colspan="1">VIII</td><td rowspan="1" colspan="1">IX</td><td rowspan="1" colspan="1">X</td><td rowspan="1" colspan="1">XI</td></tr><tr><td rowspan="1" colspan="1">Number of elements</td><td rowspan="1" colspan="1">1+<abbrev xmlns:xlink="http://www.w3.org/1999/xlink" xlink:title="aesthetasc" id="ABBRID0EQQBG" xlink:type="simple">ae</abbrev></td><td rowspan="1" colspan="1">3+<abbrev xmlns:xlink="http://www.w3.org/1999/xlink" xlink:title="aesthetasc" id="ABBRID0EXQBG" xlink:type="simple">ae</abbrev></td><td rowspan="1" colspan="1">1+<abbrev xmlns:xlink="http://www.w3.org/1999/xlink" xlink:title="aesthetasc" id="ABBRID0E5QBG" xlink:type="simple">ae</abbrev></td><td rowspan="1" colspan="1">1</td><td rowspan="1" colspan="1">1+<abbrev xmlns:xlink="http://www.w3.org/1999/xlink" xlink:title="aesthetasc" id="ABBRID0EIRBG" xlink:type="simple">ae</abbrev></td><td rowspan="1" colspan="1">1</td><td rowspan="1" colspan="1">1+<abbrev xmlns:xlink="http://www.w3.org/1999/xlink" xlink:title="aesthetasc" id="ABBRID0ESRBG" xlink:type="simple">ae</abbrev></td><td rowspan="1" colspan="1">1+<abbrev xmlns:xlink="http://www.w3.org/1999/xlink" xlink:title="spine" id="ABBRID0EZRBG" xlink:type="simple">sp</abbrev></td><td rowspan="1" colspan="1">2+<abbrev xmlns:xlink="http://www.w3.org/1999/xlink" xlink:title="aesthetasc" id="ABBRID0EASBG" xlink:type="simple">ae</abbrev></td><td rowspan="1" colspan="1">1+<abbrev xmlns:xlink="http://www.w3.org/1999/xlink" xlink:title="spine" id="ABBRID0EHSBG" xlink:type="simple">sp</abbrev></td><td rowspan="1" colspan="1">1+<abbrev xmlns:xlink="http://www.w3.org/1999/xlink" xlink:title="spine" id="ABBRID0EOSBG" xlink:type="simple">sp</abbrev></td></tr><tr><td rowspan="1" colspan="1"/><td rowspan="1" colspan="1">XII</td><td rowspan="1" colspan="1">XIII</td><td rowspan="1" colspan="1">XIV</td><td rowspan="1" colspan="1">XV</td><td rowspan="1" colspan="1">XVI</td><td rowspan="1" colspan="1">XVII</td><td rowspan="1" colspan="1">XVIII</td><td rowspan="1" colspan="1">XIX</td><td rowspan="1" colspan="1">XX</td><td rowspan="1" colspan="1">XXI</td><td rowspan="1" colspan="1">XXII</td></tr><tr><td rowspan="1" colspan="1">Number of elements</td><td rowspan="1" colspan="1">1+<abbrev xmlns:xlink="http://www.w3.org/1999/xlink" xlink:title="aesthetasc" id="ABBRID0E5TBG" xlink:type="simple">ae</abbrev>+<abbrev xmlns:xlink="http://www.w3.org/1999/xlink" xlink:title="spine" id="ABBRID0ECUBG" xlink:type="simple">sp</abbrev></td><td rowspan="1" colspan="1">1+<abbrev xmlns:xlink="http://www.w3.org/1999/xlink" xlink:title="aesthetasc" id="ABBRID0EJUBG" xlink:type="simple">ae</abbrev>+spr</td><td rowspan="1" colspan="1">2+<abbrev xmlns:xlink="http://www.w3.org/1999/xlink" xlink:title="aesthetasc" id="ABBRID0ERUBG" xlink:type="simple">ae</abbrev></td><td rowspan="1" colspan="1">2+<abbrev xmlns:xlink="http://www.w3.org/1999/xlink" xlink:title="aesthetasc" id="ABBRID0EYUBG" xlink:type="simple">ae</abbrev>+spr</td><td rowspan="1" colspan="1">2+<abbrev xmlns:xlink="http://www.w3.org/1999/xlink" xlink:title="aesthetasc" id="ABBRID0EAVBG" xlink:type="simple">ae</abbrev>+<abbrev xmlns:xlink="http://www.w3.org/1999/xlink" xlink:title="spine" id="ABBRID0EEVBG" xlink:type="simple">sp</abbrev></td><td rowspan="1" colspan="1">1+<abbrev xmlns:xlink="http://www.w3.org/1999/xlink" xlink:title="spine" id="ABBRID0ELVBG" xlink:type="simple">sp</abbrev></td><td rowspan="1" colspan="1">
                      <abbrev xmlns:xlink="http://www.w3.org/1999/xlink" xlink:title="spine" id="ABBRID0ESVBG" xlink:type="simple">sp</abbrev>
                    </td><td rowspan="1" colspan="1">1+<abbrev xmlns:xlink="http://www.w3.org/1999/xlink" xlink:title="aesthetasc" id="ABBRID0E1VBG" xlink:type="simple">ae</abbrev>+<abbrev xmlns:xlink="http://www.w3.org/1999/xlink" xlink:title="spine" id="ABBRID0E5VBG" xlink:type="simple">sp</abbrev>+2spr</td><td rowspan="1" colspan="1">4+spr</td><td rowspan="1" colspan="1">2</td><td rowspan="1" colspan="1">5+<abbrev xmlns:xlink="http://www.w3.org/1999/xlink" xlink:title="aesthetasc" id="ABBRID0EMWBG" xlink:type="simple">ae</abbrev></td></tr></tbody></table></table-wrap><fig id="F13" position="float" orientation="portrait"><object-id xmlns:xlink="http://www.w3.org/1999/xlink" content-type="doi" xlink:type="simple">10.3897/zookeys.1249.157214.figure13</object-id><object-id xmlns:xlink="http://www.w3.org/1999/xlink" content-type="arpha" xlink:type="simple">23CA275F-07C7-54AC-A58E-D6A8E9D97671</object-id><label>Figure 13.</label><caption><p><italic><tp:taxon-name><tp:taxon-name-part taxon-name-part-type="genus" reg="Tropodiaptomus">Tropodiaptomus</tp:taxon-name-part> <tp:taxon-name-part taxon-name-part-type="species" reg="kampucheaensis">kampucheaensis</tp:taxon-name-part></tp:taxon-name></italic> sp. nov., male. A. Left antennule; B. Antenna; C. Mandible; D. Maxillule; E. Maxilla; F. Maxilliped.</p></caption><graphic xmlns:xlink="http://www.w3.org/1999/xlink" xlink:href="zookeys-1249-339_article-157214__-g013.jpg" position="float" orientation="portrait" xlink:type="simple" id="oo_1401592.jpg"><uri content-type="original_file" xlink:type="simple">https://binary.pensoft.net/fig/1401592</uri></graphic></fig><p>Antenna (Fig. <xref ref-type="fig" rid="F13">13B</xref>) biramous. Coxa and basis with one and two bare setae on distal corner, respectively. <abbrev xmlns:xlink="http://www.w3.org/1999/xlink" xlink:title="endopod" id="ABBRID0ENXBG" xlink:type="simple">Enp</abbrev> two-segmented; <abbrev xmlns:xlink="http://www.w3.org/1999/xlink" xlink:title="endopod" id="ABBRID0ERXBG" xlink:type="simple">Enp</abbrev>-1 with two inner median setae and small spinules on distal outer margin; <abbrev xmlns:xlink="http://www.w3.org/1999/xlink" xlink:title="endopod" id="ABBRID0EVXBG" xlink:type="simple">Enp</abbrev>-2 bilobed, bearing eight setae on inner lobe and six setae on outer lobe. <abbrev xmlns:xlink="http://www.w3.org/1999/xlink" xlink:title="exopod" id="ABBRID0EZXBG" xlink:type="simple">Exp</abbrev> seven-segmented, longer than <abbrev xmlns:xlink="http://www.w3.org/1999/xlink" xlink:title="endopod" id="ABBRID0E4XBG" xlink:type="simple">Enp</abbrev>. <abbrev xmlns:xlink="http://www.w3.org/1999/xlink" xlink:title="exopod" id="ABBRID0EBYBG" xlink:type="simple">Exp</abbrev> 1–6 with setal formulae 1, 3, 1, 1, 1, and 1, respectively. <abbrev xmlns:xlink="http://www.w3.org/1999/xlink" xlink:title="exopod" id="ABBRID0EFYBG" xlink:type="simple">Exp</abbrev> 7 with one inner seta and three apical setae.</p><p>Mandible (Fig. <xref ref-type="fig" rid="F13">13C</xref>): coxal gnathobase with cutting edge bearing eight well-chitinized teeth and one setulose seta. Basis with four inner setae; one located proximally and three distally. <abbrev xmlns:xlink="http://www.w3.org/1999/xlink" xlink:title="endopod" id="ABBRID0EPYBG" xlink:type="simple">Enp</abbrev> two-segmented; <abbrev xmlns:xlink="http://www.w3.org/1999/xlink" xlink:title="endopod" id="ABBRID0ETYBG" xlink:type="simple">Enp</abbrev>-1 with four setae on inner distal corner; <abbrev xmlns:xlink="http://www.w3.org/1999/xlink" xlink:title="endopod" id="ABBRID0EXYBG" xlink:type="simple">Enp</abbrev>-2 with eight setae apically. <abbrev xmlns:xlink="http://www.w3.org/1999/xlink" xlink:title="exopod" id="ABBRID0E2YBG" xlink:type="simple">Exp</abbrev> four-segmented; <abbrev xmlns:xlink="http://www.w3.org/1999/xlink" xlink:title="exopod" id="ABBRID0E6YBG" xlink:type="simple">Exp</abbrev>-1–3 each with one seta on inner margin; <abbrev xmlns:xlink="http://www.w3.org/1999/xlink" xlink:title="exopod" id="ABBRID0EDZBG" xlink:type="simple">Exp</abbrev>-4 with three setae apically; all setae bare.</p><p>Maxillule (Fig. <xref ref-type="fig" rid="F13">13D</xref>): precoxal arthrite with nine strong setae laterally, four slender submarginal setae, and one anterior seta. Coxal epipodite with nine setae; coxal endite with four setae. Basal endites each with four setae proximally and four setae distally; basal exite with one outer seta. <abbrev xmlns:xlink="http://www.w3.org/1999/xlink" xlink:title="endopod" id="ABBRID0ENZBG" xlink:type="simple">Enp</abbrev> with eight setae distally. <abbrev xmlns:xlink="http://www.w3.org/1999/xlink" xlink:title="exopod" id="ABBRID0ERZBG" xlink:type="simple">Exp</abbrev> with six setae.</p><p>Maxilla (Fig. <xref ref-type="fig" rid="F13">13E</xref>): praecoxa fused to coxa. Proximal and distal endites on praecoxa each with three setae apically. Two coxal endites each with three setae apically. Allobasis with three setae apically. <abbrev xmlns:xlink="http://www.w3.org/1999/xlink" xlink:title="endopod" id="ABBRID0E2ZBG" xlink:type="simple">Enp</abbrev> two-segmented, each with three setae.</p><p>Maxilliped (Fig. <xref ref-type="fig" rid="F13">13F</xref>) praecoxa and coxa fused, three medial lobes on syncoxa: setal formulae 2, 3, 3, respectively; subdistal inner margin produced into a spherical lobe with a patch of tiny spinules. Basis with three setae at distal inner margin, with a row of tiny spinules proximately. <abbrev xmlns:xlink="http://www.w3.org/1999/xlink" xlink:title="endopod" id="ABBRID0EF1BG" xlink:type="simple">Enp</abbrev> six-segmented, with 2, 3, 2, 2, 1+1, and 4 setae, respectively.</p><p>Swimming legs (<abbrev xmlns:xlink="http://www.w3.org/1999/xlink" xlink:title="legs 1" id="ABBRID0EL1BG" xlink:type="simple">P1</abbrev>–P4) (Fig. <xref ref-type="fig" rid="F14">14A–D</xref>) biramous, with three-segmented rami, except for two-segmented <abbrev xmlns:xlink="http://www.w3.org/1999/xlink" xlink:title="endopod" id="ABBRID0ET1BG" xlink:type="simple">Enp</abbrev> on <abbrev xmlns:xlink="http://www.w3.org/1999/xlink" xlink:title="legs 1" id="ABBRID0EX1BG" xlink:type="simple">P1</abbrev>. <abbrev xmlns:xlink="http://www.w3.org/1999/xlink" xlink:title="exopod" id="ABBRID0E21BG" xlink:type="simple">Exp</abbrev> longer than <abbrev xmlns:xlink="http://www.w3.org/1999/xlink" xlink:title="endopod" id="ABBRID0E61BG" xlink:type="simple">Enp</abbrev>. Each coxa on <abbrev xmlns:xlink="http://www.w3.org/1999/xlink" xlink:title="legs 1" id="ABBRID0ED2BG" xlink:type="simple">P1</abbrev>–P4 with one pinnate seta at innermost distal corner. P4 coxa with an extraordinarily long inner seta (Fig. <xref ref-type="fig" rid="F14">14D</xref>). <abbrev xmlns:xlink="http://www.w3.org/1999/xlink" xlink:title="legs 1" id="ABBRID0EL2BG" xlink:type="simple">P1</abbrev> and P2 bases without setae. P3 and P4 bases with a bare outer seta. P2 <abbrev xmlns:xlink="http://www.w3.org/1999/xlink" xlink:title="endopod" id="ABBRID0EP2BG" xlink:type="simple">Enp</abbrev>-2 with a Schmeil’s organ on posterior surface (Fig. <xref ref-type="fig" rid="F14">14B</xref>). Armature formulae of <abbrev xmlns:xlink="http://www.w3.org/1999/xlink" xlink:title="legs 1" id="ABBRID0EX2BG" xlink:type="simple">P1</abbrev>–P4 as in Table <xref ref-type="table" rid="T6">6</xref>.</p><table-wrap id="T6" position="float" orientation="portrait"><label>Table 6.</label><caption><p>Armature formulae of the swimming legs (<abbrev xmlns:xlink="http://www.w3.org/1999/xlink" xlink:title="legs 1" id="ABBRID0EI3BG" xlink:type="simple">P1</abbrev>–P4) of <italic><tp:taxon-name><tp:taxon-name-part taxon-name-part-type="genus" reg="Tropodiaptomus">Tropodiaptomus</tp:taxon-name-part> <tp:taxon-name-part taxon-name-part-type="species" reg="kampucheaensis">kampucheaensis</tp:taxon-name-part></tp:taxon-name></italic> sp. nov. The number of setae (Arabic numerals) and spines (Roman numerals) is given in the following sequence: outer-inner margin or outer-apical-inner margin.</p></caption><table id="TID0EEZAI" rules="all"><tbody><tr><th rowspan="2" colspan="1"/><th rowspan="2" colspan="1">Coxa</th><th rowspan="2" colspan="1">Basis</th><th rowspan="1" colspan="3">
                      <abbrev xmlns:xlink="http://www.w3.org/1999/xlink" xlink:title="exopod" id="ABBRID0EJ4BG" xlink:type="simple">Exp</abbrev>
                    </th><th rowspan="1" colspan="3">
                      <abbrev xmlns:xlink="http://www.w3.org/1999/xlink" xlink:title="endopod" id="ABBRID0ER4BG" xlink:type="simple">Enp</abbrev>
                    </th></tr><tr><th rowspan="1" colspan="1">1</th><th rowspan="1" colspan="1">2</th><th rowspan="1" colspan="1">3</th><th rowspan="1" colspan="1">1</th><th rowspan="1" colspan="1">2</th><th rowspan="1" colspan="1">3</th></tr><tr><td rowspan="1" colspan="1">
                      <abbrev xmlns:xlink="http://www.w3.org/1999/xlink" xlink:title="legs 1" id="ABBRID0EN5BG" xlink:type="simple">P1</abbrev>
                    </td><td rowspan="1" colspan="1">0-1</td><td rowspan="1" colspan="1">0-0</td><td rowspan="1" colspan="1">I-1</td><td rowspan="1" colspan="1">0-1</td><td rowspan="1" colspan="1">I-3-2</td><td rowspan="1" colspan="1">0-1</td><td rowspan="1" colspan="1">1-2-3</td><td rowspan="1" colspan="1">–</td></tr><tr><td rowspan="1" colspan="1">P2</td><td rowspan="1" colspan="1">0-1</td><td rowspan="1" colspan="1">0-0</td><td rowspan="1" colspan="1">I-1</td><td rowspan="1" colspan="1">I-1</td><td rowspan="1" colspan="1">I-3-3</td><td rowspan="1" colspan="1">0-1</td><td rowspan="1" colspan="1">0-2</td><td rowspan="1" colspan="1">2-2-3</td></tr><tr><td rowspan="1" colspan="1">P3</td><td rowspan="1" colspan="1">0-1</td><td rowspan="1" colspan="1">1-0</td><td rowspan="1" colspan="1">I-1</td><td rowspan="1" colspan="1">I-1</td><td rowspan="1" colspan="1">I-3-3</td><td rowspan="1" colspan="1">0-1</td><td rowspan="1" colspan="1">0-2</td><td rowspan="1" colspan="1">2-2-3</td></tr><tr><td rowspan="1" colspan="1">P4</td><td rowspan="1" colspan="1">0-1</td><td rowspan="1" colspan="1">1-0</td><td rowspan="1" colspan="1">I-1</td><td rowspan="1" colspan="1">I-1</td><td rowspan="1" colspan="1">I-3-3</td><td rowspan="1" colspan="1">0-1</td><td rowspan="1" colspan="1">0-2</td><td rowspan="1" colspan="1">2-2-3</td></tr></tbody></table></table-wrap><fig id="F14" position="float" orientation="portrait"><object-id xmlns:xlink="http://www.w3.org/1999/xlink" content-type="doi" xlink:type="simple">10.3897/zookeys.1249.157214.figure14</object-id><object-id xmlns:xlink="http://www.w3.org/1999/xlink" content-type="arpha" xlink:type="simple">46209E86-BF56-5D60-8428-476385FA69C1</object-id><label>Figure 14.</label><caption><p><italic><tp:taxon-name><tp:taxon-name-part taxon-name-part-type="genus" reg="Tropodiaptomus">Tropodiaptomus</tp:taxon-name-part> <tp:taxon-name-part taxon-name-part-type="species" reg="kampucheaensis">kampucheaensis</tp:taxon-name-part></tp:taxon-name></italic> sp. nov., male. A. Posterior view; B. P2, posterior view; C. P3, posterior view; D. P4, posterior view.</p></caption><graphic xmlns:xlink="http://www.w3.org/1999/xlink" xlink:href="zookeys-1249-339_article-157214__-g014.jpg" position="float" orientation="portrait" xlink:type="simple" id="oo_1401593.jpg"><uri content-type="original_file" xlink:type="simple">https://binary.pensoft.net/fig/1401593</uri></graphic></fig><p><abbrev xmlns:xlink="http://www.w3.org/1999/xlink" xlink:title="legs 5" id="ABBRID0EYCAI" xlink:type="simple">P5</abbrev> (Figs <xref ref-type="fig" rid="F11">11A–F</xref>, <xref ref-type="fig" rid="F12">12D</xref>) highly asymmetrical. Intercoxal sclerite reduced, inner distal margin not produced. Coxae fused to intercoxal sclerite. Right <abbrev xmlns:xlink="http://www.w3.org/1999/xlink" xlink:title="legs 5" id="ABBRID0EEDAI" xlink:type="simple">P5</abbrev> (Figs <xref ref-type="fig" rid="F11">11A–C, F</xref>, <xref ref-type="fig" rid="F12">12D</xref>): right coxa larger than left one, with a triangular spine on outer subdistal corner of posterior surface. Basis (Figs <xref ref-type="fig" rid="F11">11 A, B, F</xref>, <xref ref-type="fig" rid="F12">12D</xref>) rectangular, ~ 1.5 × as long as wide, ornamented with a thin, longitudinal hyaline membrane located at mid-length of inner margin (Figs <xref ref-type="fig" rid="F11">11B</xref>, <xref ref-type="fig" rid="F12">12D</xref>), and a short seta at subdistal outer corner. <abbrev xmlns:xlink="http://www.w3.org/1999/xlink" xlink:title="exopod" id="ABBRID0EAEAI" xlink:type="simple">Exp</abbrev>-1 (Figs <xref ref-type="fig" rid="F11">11A–C</xref>, <xref ref-type="fig" rid="F12">12D</xref>) shorter than wide, produce into acute process on outer distal corner. <abbrev xmlns:xlink="http://www.w3.org/1999/xlink" xlink:title="exopod" id="ABBRID0EMEAI" xlink:type="simple">Exp</abbrev>-2 (Figs <xref ref-type="fig" rid="F11">11A, C</xref>, <xref ref-type="fig" rid="F12">12D</xref>) elongated, somewhat rectangular, ~ 1.9 × as long as wide, with a thin crescent-shaped lamella near base of principal lateral spine (Figs <xref ref-type="fig" rid="F11">11C</xref>, <xref ref-type="fig" rid="F12">12D</xref>). Principal lateral spine robust, slightly curved, acutely pointed, ~ 0.9 × as long as <abbrev xmlns:xlink="http://www.w3.org/1999/xlink" xlink:title="exopod" id="ABBRID0EAFAI" xlink:type="simple">Exp</abbrev>-2 segment, located sub-distally, close to end claw, with spinules on distal outer and inner margins. End claw long, slender, and sickle-shaped, with a pointed tip and ornamented with spinules on inner margin; ~ 1.6 × as long as <abbrev xmlns:xlink="http://www.w3.org/1999/xlink" xlink:title="exopod" id="ABBRID0EEFAI" xlink:type="simple">Exp</abbrev>-2. <abbrev xmlns:xlink="http://www.w3.org/1999/xlink" xlink:title="endopod" id="ABBRID0EIFAI" xlink:type="simple">Enp</abbrev> one-segmented, conical, reaching of <abbrev xmlns:xlink="http://www.w3.org/1999/xlink" xlink:title="exopod" id="ABBRID0EMFAI" xlink:type="simple">Exp</abbrev>-1, and bearing a row of apical spinules.</p><p>Left <abbrev xmlns:xlink="http://www.w3.org/1999/xlink" xlink:title="legs 5" id="ABBRID0ESFAI" xlink:type="simple">P5</abbrev> (Figs <xref ref-type="fig" rid="F11">11A, B, D, E</xref>, <xref ref-type="fig" rid="F12">12D</xref>) slightly bent inwards, reaching to 1/4 of right <abbrev xmlns:xlink="http://www.w3.org/1999/xlink" xlink:title="exopod" id="ABBRID0E5FAI" xlink:type="simple">Exp</abbrev>-2. Coxa as long as wide, with one triangular spine inserted on posterior lobe, at mid-distal outer margin. Basis (Figs <xref ref-type="fig" rid="F11">11B</xref>, <xref ref-type="fig" rid="F12">12D</xref>) rectangular, elongated, ~ 1.6 × as long as wide, with one short seta near outer corner distally; inner margin straight, without hyaline lamella. <abbrev xmlns:xlink="http://www.w3.org/1999/xlink" xlink:title="exopod" id="ABBRID0EKGAI" xlink:type="simple">Exp</abbrev> (Fig. <xref ref-type="fig" rid="F11">11D, E</xref>) flattened, elongated, ~ 1.0 × as long as basis; inner margin one-lobed, with uniform serration; anterior surface ornamented with two hairy pads in center, proximal one located under <abbrev xmlns:xlink="http://www.w3.org/1999/xlink" xlink:title="endopod" id="ABBRID0ESGAI" xlink:type="simple">Enp</abbrev>; apex of <abbrev xmlns:xlink="http://www.w3.org/1999/xlink" xlink:title="exopod" id="ABBRID0EWGAI" xlink:type="simple">Exp</abbrev> with usual combination of digitiform appendix and spinulate seta. <abbrev xmlns:xlink="http://www.w3.org/1999/xlink" xlink:title="endopod" id="ABBRID0E1GAI" xlink:type="simple">Enp</abbrev> (Fig. <xref ref-type="fig" rid="F11">11E</xref>) one-segmented, slightly cylindrical, extending to mid-length of <abbrev xmlns:xlink="http://www.w3.org/1999/xlink" xlink:title="exopod" id="ABBRID0ECHAI" xlink:type="simple">Exp</abbrev>; apex rounded with a row of subapical spinules.</p></tp:treatment-sec><tp:treatment-sec sec-type="description" id="SECID0EGHAI"><title>Description of adult female.</title><p>Total body length, measured from anterior margin of rostrum to posterior margin of caudal rami, 1.53–1.55 mm (mean 1.54 mm, <italic>n</italic> = 3). Prosome: urosome ratio ~ 2.3:1. Prosome similar to that of male. Rostrum (Fig. <xref ref-type="fig" rid="F15">15B</xref>) symmetrical, with moderate strong and acutely pointed, paired filaments. Pdg4 and <abbrev xmlns:xlink="http://www.w3.org/1999/xlink" xlink:title="pedigers 5" id="ABBRID0ESHAI" xlink:type="simple">Pdg5</abbrev> completely fused. Last pedigerous somite (Figs <xref ref-type="fig" rid="F15">15D, F</xref>, <xref ref-type="fig" rid="F16">16B, C</xref>) with nearly symmetrical postero-lateral wings, each wing armed with one postero-lateral spine.</p><fig id="F15" position="float" orientation="portrait"><object-id xmlns:xlink="http://www.w3.org/1999/xlink" content-type="doi" xlink:type="simple">10.3897/zookeys.1249.157214.figure15</object-id><object-id xmlns:xlink="http://www.w3.org/1999/xlink" content-type="arpha" xlink:type="simple">6B45AE48-353C-534E-A893-72C45435FC99</object-id><label>Figure 15.</label><caption><p><italic><tp:taxon-name><tp:taxon-name-part taxon-name-part-type="genus" reg="Tropodiaptomus">Tropodiaptomus</tp:taxon-name-part> <tp:taxon-name-part taxon-name-part-type="species" reg="kampucheaensis">kampucheaensis</tp:taxon-name-part></tp:taxon-name></italic> sp. nov., <abbrev xmlns:xlink="http://www.w3.org/1999/xlink" xlink:title="scanning electron microscopy" id="ABBRID0ERIAI" xlink:type="simple">SEM</abbrev> photographs of female. A. Genital double-somite, ventral view; B. Rostrum; C. Habitus, dorsal view; D. Last pedigerous somite and urosome, dorsolateral view; E. <abbrev xmlns:xlink="http://www.w3.org/1999/xlink" xlink:title="legs 5" id="ABBRID0EVIAI" xlink:type="simple">P5</abbrev>, anterior view; F. Last pedigerous somite and urosome, dorsal view; G. <abbrev xmlns:xlink="http://www.w3.org/1999/xlink" xlink:title="legs 5" id="ABBRID0EZIAI" xlink:type="simple">P5</abbrev>, posterior view.</p></caption><graphic xmlns:xlink="http://www.w3.org/1999/xlink" xlink:href="zookeys-1249-339_article-157214__-g015.jpg" position="float" orientation="portrait" xlink:type="simple" id="oo_1401594.jpg"><uri content-type="original_file" xlink:type="simple">https://binary.pensoft.net/fig/1401594</uri></graphic></fig><p>Urosome (Figs <xref ref-type="fig" rid="F15">15D, F</xref>, <xref ref-type="fig" rid="F16">16A–D</xref>) two-segmented. Genital-double somite (Figs <xref ref-type="fig" rid="F15">15A, D, F</xref>, <xref ref-type="fig" rid="F16">16B–D</xref>) asymmetrical, ~ twice as long as wide, longer than anal somite and caudal rami combined; left proximal margin slightly dilated, with ~2/3 of right proximal margin expanded; distal part narrower than proximal part. Genital area on ventral surface with opercular pad protecting gonopores, and with rectangular and semicircular expansion (Fig. <xref ref-type="fig" rid="F16">16C</xref>). Anal somite ~ 1.2 × as long as caudal rami. Caudal rami (Figs <xref ref-type="fig" rid="F15">15F</xref>, <xref ref-type="fig" rid="F16">16B</xref>) symmetrical, ~ 2.1 × as long as wide, parallel, with hairy outer and inner margins, each ramus with six setae; dorsal setae jointed, longer than principal setae.</p><fig id="F16" position="float" orientation="portrait"><object-id xmlns:xlink="http://www.w3.org/1999/xlink" content-type="doi" xlink:type="simple">10.3897/zookeys.1249.157214.figure16</object-id><object-id xmlns:xlink="http://www.w3.org/1999/xlink" content-type="arpha" xlink:type="simple">A60AD2CB-5059-5A44-A0E4-AE1CD63C05EE</object-id><label>Figure 16.</label><caption><p><italic><tp:taxon-name><tp:taxon-name-part taxon-name-part-type="genus" reg="Tropodiaptomus">Tropodiaptomus</tp:taxon-name-part> <tp:taxon-name-part taxon-name-part-type="species" reg="kampucheaensis">kampucheaensis</tp:taxon-name-part></tp:taxon-name></italic> sp. nov., female. A. Habitus, dorsal view; B. Last pedigerous somite, urosome, and caudal rami, dorsal view; C. Last pedigerous somite and urosome, ventral view; D. Last pedigerous somite and urosome, lateral view; E. <abbrev xmlns:xlink="http://www.w3.org/1999/xlink" xlink:title="legs 5" id="ABBRID0ETKAI" xlink:type="simple">P5</abbrev>, anterior view.</p></caption><graphic xmlns:xlink="http://www.w3.org/1999/xlink" xlink:href="zookeys-1249-339_article-157214__-g016.jpg" position="float" orientation="portrait" xlink:type="simple" id="oo_1401595.jpg"><uri content-type="original_file" xlink:type="simple">https://binary.pensoft.net/fig/1401595</uri></graphic></fig><p>Left antennule, antenna, mandible, maxillule, maxilla, maxilliped, and <abbrev xmlns:xlink="http://www.w3.org/1999/xlink" xlink:title="legs 1" id="ABBRID0E5KAI" xlink:type="simple">P1</abbrev>–P4 similar to those of the male.</p><p><abbrev xmlns:xlink="http://www.w3.org/1999/xlink" xlink:title="legs 5" id="ABBRID0EELAI" xlink:type="simple">P5</abbrev> (Figs <xref ref-type="fig" rid="F15">15E, G</xref>, <xref ref-type="fig" rid="F16">16E</xref>) symmetrical. Coxa roughly spherical, with a stout, triangular spine anteriolaterally. Basis (Fig. <xref ref-type="fig" rid="F16">16E</xref>) with one short, smooth sensory seta on distolateral margin (Fig. <xref ref-type="fig" rid="F16">16E</xref>). <abbrev xmlns:xlink="http://www.w3.org/1999/xlink" xlink:title="exopod" id="ABBRID0EYLAI" xlink:type="simple">Exp</abbrev> (Figs <xref ref-type="fig" rid="F15">15E, G</xref>, <xref ref-type="fig" rid="F16">16E</xref>) three-segmented; <abbrev xmlns:xlink="http://www.w3.org/1999/xlink" xlink:title="exopod" id="ABBRID0EEMAI" xlink:type="simple">Exp</abbrev>-1 cylindrical, ~ 2 × as long as wide, with almost straight inner and outer margins. <abbrev xmlns:xlink="http://www.w3.org/1999/xlink" xlink:title="exopod" id="ABBRID0EIMAI" xlink:type="simple">Exp</abbrev>-2 sub-triangular, with a row of strong spinules along both margins; <abbrev xmlns:xlink="http://www.w3.org/1999/xlink" xlink:title="exopod" id="ABBRID0EMMAI" xlink:type="simple">Exp</abbrev>-3 fused into a small prominence on <abbrev xmlns:xlink="http://www.w3.org/1999/xlink" xlink:title="exopod" id="ABBRID0EQMAI" xlink:type="simple">Exp</abbrev>-2, armed with one short spine and one long seta apically. <abbrev xmlns:xlink="http://www.w3.org/1999/xlink" xlink:title="endopod" id="ABBRID0EUMAI" xlink:type="simple">Enp</abbrev> (Fig. <xref ref-type="fig" rid="F16">16E</xref>) one-segmented, ~ 0.8 × as long as <abbrev xmlns:xlink="http://www.w3.org/1999/xlink" xlink:title="exopod" id="ABBRID0E3MAI" xlink:type="simple">Exp</abbrev>-1, armed with two strong, unequal spiniform setae; outer seta longest, with a row of tiny spinules apically.</p></tp:treatment-sec><tp:treatment-sec sec-type="distribution" id="SECID0EANAI"><title>Distribution and ecology.</title><p>Currently, <italic><tp:taxon-name><tp:taxon-name-part taxon-name-part-type="genus" reg="Tropodiaptomus">T.</tp:taxon-name-part> <tp:taxon-name-part taxon-name-part-type="species" reg="kampucheaensis">kampucheaensis</tp:taxon-name-part></tp:taxon-name></italic> sp. nov. has been found only in two temporary-water habitats: a temporary pond in Kampong Cham Province and a shallow canal in Kandal Province, Cambodia. Representatives of the new species were found in two sites from the 147 sampled locations in five provinces (Kampong Chnang, Kampong Cham, Kendal, Prey Veng, and Takeo) in Cambodia. This species is rare and currently endemic to Cambodia. The newly discovered species was observed alongside two diaptomid species, namely <italic><tp:taxon-name><tp:taxon-name-part taxon-name-part-type="genus" reg="Allodiaptomus">Allodiaptomus</tp:taxon-name-part> <tp:taxon-name-part taxon-name-part-type="species" reg="raoi">raoi</tp:taxon-name-part></tp:taxon-name></italic> Kiefer, 1936, and <italic><tp:taxon-name><tp:taxon-name-part taxon-name-part-type="genus" reg="Mongolodiaptomus">Mongolodiaptomus</tp:taxon-name-part> <tp:taxon-name-part taxon-name-part-type="species" reg="mekongensis">mekongensis</tp:taxon-name-part></tp:taxon-name></italic> Sanoamuang &amp; Watiroyram, 2018.</p></tp:treatment-sec><tp:treatment-sec sec-type="etymology" id="SECID0EHOAI"><title>Etymology.</title><p>The specific name <italic><tp:taxon-name><tp:taxon-name-part taxon-name-part-type="genus" reg="Tropodiaptomus"/><tp:taxon-name-part taxon-name-part-type="species" reg="kampucheaensis">kampucheaensis</tp:taxon-name-part></tp:taxon-name></italic> refers to the name Kampuchea, which is the native name for Cambodia in the Khmer language, where the type locality is located. The suffix -<italic>ensis</italic> originates from Latin and indicates the specific origin.</p></tp:treatment-sec><tp:treatment-sec><!--Section generated to contain objects referenced in tp:taxon-treatment.--><fig id="F1" position="float" orientation="portrait"><object-id xmlns:xlink="http://www.w3.org/1999/xlink" content-type="doi" xlink:type="simple">10.3897/zookeys.1249.157214.figure1</object-id><object-id xmlns:xlink="http://www.w3.org/1999/xlink" content-type="arpha" xlink:type="simple">60A7FC68-1F6A-5C1D-BA90-6DDE40265EF2</object-id><label>Figure 1.</label><caption><p>Sampling sites of <italic><tp:taxon-name><tp:taxon-name-part taxon-name-part-type="genus" reg="Tropodiaptomus">Tropodiaptomus</tp:taxon-name-part> <tp:taxon-name-part taxon-name-part-type="species" reg="lannaensis">lannaensis</tp:taxon-name-part></tp:taxon-name></italic> sp. nov. in Thailand (blue pentagon) and <italic><tp:taxon-name><tp:taxon-name-part taxon-name-part-type="genus" reg="Tropodiaptomus">Tropodiaptomus</tp:taxon-name-part> <tp:taxon-name-part taxon-name-part-type="species" reg="kampucheaensis">kampucheaensis</tp:taxon-name-part></tp:taxon-name></italic> sp. nov. in Cambodia (red spots). Black squares indicate cities.</p></caption><graphic xmlns:xlink="http://www.w3.org/1999/xlink" xlink:href="zookeys-1249-339_article-157214__-g001.jpg" position="float" orientation="portrait" xlink:type="simple" id="oo_1401580.jpg"><uri content-type="original_file" xlink:type="simple">https://binary.pensoft.net/fig/1401580</uri></graphic></fig></tp:treatment-sec><ref-list><ref id="B6"><mixed-citation xmlns:xlink="http://www.w3.org/1999/xlink" xlink:type="simple"><person-group><name name-style="western"><surname>Chaicharoen</surname><given-names>C</given-names></name><name name-style="western"><surname>Sanoamuang</surname><given-names>L</given-names></name></person-group> (<year>2022</year>) <article-title>Distribution and diversity of diaptomid copepods in freshwater habitats of Cambodia (<tp:taxon-name><tp:taxon-name-part taxon-name-part-type="subphylum">Crustacea</tp:taxon-name-part></tp:taxon-name>: <tp:taxon-name><tp:taxon-name-part taxon-name-part-type="subclass">Copepoda</tp:taxon-name-part></tp:taxon-name>: <tp:taxon-name><tp:taxon-name-part taxon-name-part-type="order">Calanoida</tp:taxon-name-part></tp:taxon-name>: <tp:taxon-name><tp:taxon-name-part taxon-name-part-type="family">Diaptomidae</tp:taxon-name-part></tp:taxon-name>).</article-title><source>Diversity</source><volume>14</volume>(<issue>11</issue>): <fpage>903</fpage>. <ext-link xlink:href="10.3390/d14110903" ext-link-type="doi" xlink:type="simple">https://doi.org/10.3390/d14110903</ext-link></mixed-citation></ref></ref-list></tp:taxon-treatment>
